# Supplementary material for: Genotyping-by-Sequencing Identifies Historical Breeding Stages of the Recently Domesticated American Cranberry
Source: Front Plant Sci. 2020 Dec 16;11:607770. doi: 10.3389/fpls.2020.607770 (PMC7772218; doi:10.3389/fpls.2020.607770)
Supplement: Supplementary Table 1 — Metadata for 362 cranberry accessions. [file Table_1.XLSX]

## Sheet: S1
Supplementary Table S1. Metadata for 362 cranberry accessions
id	common name	mother	father	mother_pedigree	father_pedigree	mother_origin	father_origin	location	longitude	latitude	release_date	subgroup	id (for SNP data)
us88-121	black veil	NA	NA	NA	NA	NA	NA	nj	39.71	-74.51	NA	ns	AM002
us92-64	plum	NA	NA	NA	NA	NA	NA	nj	39.9	-74.5	NA	ns	AM003
us93-3	early red	NA	NA	NA	NA	NA	NA	nj	39.9	-74.5	NA	ns	AM004
us93-18	early richard	NA	NA	NA	NA	NA	NA	nj	39.9	-74.5	NA	ns	AM005
us93-19	early richard	NA	NA	NA	NA	NA	NA	nj	39.9	-74.5	NA	ns	AM006
us93-23	garwood bells	NA	NA	NA	NA	NA	NA	nj	39.9	-74.5	NA	ns	AM007
us93-47	plum	NA	NA	NA	NA	NA	NA	nj	39.9	-74.5	NA	ns	AM008
us93-53	plum	NA	NA	NA	NA	NA	NA	nj	39.9	-74.5	NA	ns	AM009
us93-54	garwood bell	NA	NA	NA	NA	NA	NA	nj	39.9	-74.5	NA	ns	AM010
us93-138	howes	NA	NA	NA	NA	NA	NA	nj	39.9	-74.5	NA	ns	AM011
us93-200	eb-type	NA	NA	NA	NA	NA	NA	nj	39.9	-74.5	NA	ns	AM012
us93-201	eb-type	NA	NA	NA	NA	NA	NA	nj	39.9	-74.5	NA	ns	AM013
us93-203	jersey from early richards bog	NA	NA	NA	NA	NA	NA	nj	39.9	-74.5	NA	ns	AM014
us93-221	lemunyon a-1	NA	NA	NA	NA	NA	NA	nj	39.9	-74.5	1960	ns	AM015
us93-224	champions	NA	NA	NA	NA	NA	NA	nj	39.9	-74.5	NA	ns	AM016
us94-50	us94-50	NA	NA	NA	NA	NA	NA	nj	39.9	-74.5	NA	ns	AM017
us88-4	thunderlake	NA	NA	NA	NA	NA	NA	wi	44.66	-89.68	NA	ns	AM018
us88-10	paradise meadow	NA	NA	NA	NA	NA	NA	wi	44.66	-89.68	NA	ns	AM020
us88-11	early richard	NA	NA	NA	NA	NA	NA	wi	44.66	-89.68	NA	ns	AM021
us88-12	thunderlake	NA	NA	NA	NA	NA	NA	wi	44.66	-89.68	NA	ns	AM022
us88-16	stanley	NA	NA	NA	NA	NA	NA	wi	44.66	-89.68	NA	ns	AM023
us88-20	eastern variety	NA	NA	NA	NA	NA	NA	wi	44.66	-89.68	NA	ns	AM024
us88-29	flat searles	NA	NA	NA	NA	NA	NA	wi	44.66	-89.68	NA	ns	AM025
us88-36	rezin	NA	NA	NA	NA	NA	NA	wi	44.66	-89.68	NA	ns	AM026
us88-52	stankavich	NA	NA	NA	NA	NA	NA	wi	44.66	-89.68	NA	ns	AM027
us88-53	b.d.	NA	NA	NA	NA	NA	NA	wi	44.66	-89.68	NA	ns	AM028
us88-54	prolific	NA	NA	NA	NA	NA	NA	wi	44.66	-89.68	1900	ns	AM029
us88-62	middleboro	NA	NA	NA	NA	NA	NA	wi	44.66	-89.68	NA	ns	AM030
us88-67	wales henry	NA	NA	NA	NA	NA	NA	wi	44.66	-89.68	NA	ns	AM031
us88-111	potters favorite	NA	NA	NA	NA	NA	NA	wi	39.71	-74.51	1895	ns	AM032
us88-113	bennett's jumbo	NA	NA	NA	NA	NA	NA	wi	39.71	-74.51	NA	ns	AM033
us88-114	native bb	NA	NA	NA	NA	NA	NA	wi	39.71	-74.51	NA	ns	AM034
us88-115	gebhardt's beauty	NA	NA	NA	NA	NA	NA	wi	39.71	-74.51	NA	ns	AM035
us88-118	berlin	NA	NA	NA	NA	NA	NA	wi	39.71	-74.51	NA	ns	AM036
us92-1-10	woodman	NA	NA	NA	NA	NA	NA	wi	44.07	-90.41	NA	ns	AM037
us92-4-1	atwood	NA	NA	NA	NA	NA	NA	wi	44.07	-90.41	NA	ns	AM039
us92-8-5	shaw's success	NA	NA	NA	NA	NA	NA	wi	44.07	-90.41	NA	ns	AM040
us92-9-2	rezin mcfarlin	NA	NA	NA	NA	NA	NA	wi	44.07	-90.41	NA	ns	AM041
us92-10-5	hableman mcfarlin	NA	NA	NA	NA	NA	NA	wi	44.07	-90.41	NA	ns	AM042
us92-11-3	stanley	NA	NA	NA	NA	NA	NA	wi	44.07	-90.41	NA	ns	AM043
us93-140	cranmore natives	NA	NA	NA	NA	NA	NA	wi	44.07	-90.41	NA	ns	AM044
us93-209	searles	NA	NA	NA	NA	NA	NA	wi	44.07	-90.41	1893	ns	AM045
us94-3	earl rezin	NA	NA	NA	NA	NA	NA	wi	44.07	-90.41	NA	ns	AM046
us94-6	champion sel.1	NA	NA	NA	NA	NA	NA	wi	44.07	-90.41	NA	ns	AM047
nj02-4-1	prolific	NA	NA	NA	NA	NA	NA	wi	44.07	-90.41	1900	ns	AM048
us88-76	eb sel 5, state bog-sec.13	NA	NA	NA	NA	NA	NA	ma	41.77	-70.67	NA	ns	AM050
us88-80	wales henry	NA	NA	NA	NA	NA	NA	ma	41.77	-70.67	NA	ns	AM051
us88-82	perry red	NA	NA	NA	NA	NA	NA	ma	41.77	-70.67	NA	ns	AM052
us88-83	metallic bell	NA	NA	NA	NA	NA	NA	ma	41.77	-70.67	NA	ns	AM053
us88-85	paradise meadow	NA	NA	NA	NA	NA	NA	ma	41.77	-70.67	NA	ns	AM054
us88-87	me 25	NA	NA	NA	NA	NA	NA	ma	41.77	-70.67	NA	ns	AM055
us88-89	berry berry	NA	NA	NA	NA	NA	NA	ma	41.77	-70.67	NA	ns	AM056
us88-92	randel (whiting), lg fr	NA	NA	NA	NA	NA	NA	ma	41.77	-70.67	NA	ns	AM058
us88-97	paradise meadow	NA	NA	NA	NA	NA	NA	ma	41.77	-70.67	NA	ns	AM060
us88-120	wales henry	NA	NA	NA	NA	NA	NA	ma	39.71	-74.51	NA	ns	AM061
us92-19	champion sel.1	NA	NA	NA	NA	NA	NA	ma	41.77	-70.67	NA	ns	AM062
us92-30	howland	NA	NA	NA	NA	NA	NA	ma	41.77	-70.67	NA	ns	AM063
us92-33	champion sel.1	NA	NA	NA	NA	NA	NA	ma	41.94	-70.63	NA	ns	AM064
us92-47	stanley	NA	NA	NA	NA	NA	NA	ma	41.77	-70.67	NA	ns	AM066
us92-54	canadian cp	NA	NA	NA	NA	NA	NA	ma	41.77	-70.67	NA	ns	AM067
us92-62	sterile howes	NA	NA	NA	NA	NA	NA	ma	41.77	-70.67	NA	ns	AM068
us93-227	mcfarlin	NA	NA	NA	NA	NA	NA	ma	41.77	-70.67	1874	ns	AM069
us93-246	mcfarlin	NA	NA	NA	NA	NA	NA	ma	41.77	-70.67	1874	ns	AM070
us93-261	centenial/howes ?	NA	NA	NA	NA	NA	NA	ma	41.77	-70.67	NA	ns	AM072
nj09-2	pos bugle	NA	NA	NA	NA	NA	NA	ma	41.77	-70.67	NA	ns	AM074
nj09-5	andreson bugle	NA	NA	NA	NA	NA	NA	ma	41.77	-70.67	NA	ns	AM075
nj00-1-3	yellow bell	NA	NA	NA	NA	NA	NA	me	45.69	-69.13	NA	ns	AM076
us89-1	bergman	NA	NA	NA	NA	NA	NA	or	43.04	-124.44	NA	ns	AM077
us93-71	ben lear	NA	NA	NA	NA	NA	NA	or	43.04	-124.44	1901	ns	AM078
us93-73	lemunyon	NA	NA	NA	NA	NA	NA	or	43.04	-124.44	1960	ns	AM079
us93-74	lemunyon	NA	NA	NA	NA	NA	NA	or	43.04	-124.44	1960	ns	AM080
us93-77	lemunyon	NA	NA	NA	NA	NA	NA	or	43.04	-124.44	1960	ns	AM081
us93-78	lemunyon	NA	NA	NA	NA	NA	NA	or	43.04	-124.44	1960	ns	AM082
us94-40	bergman	NA	NA	NA	NA	NA	NA	or	49.23	-122.72	NA	ns	AM083
us92-65	mcphail	NA	NA	NA	NA	NA	NA	wa	46.12	-121.75	NA	ns	AM085
us93-89-8	mcfarlin	NA	NA	NA	NA	NA	NA	wa	46.83	-124.1	1874	ns	AM086
us93-94-8	mcfarlin	NA	NA	NA	NA	NA	NA	wa	46.83	-124.1	1874	ns	AM087
us93-112-4	mcfarlin	NA	NA	NA	NA	NA	NA	wa	46.35	-124.06	1874	ns	AM088
us93-114-7	mcfarlin	NA	NA	NA	NA	NA	NA	wa	46.35	-124.06	1874	ns	AM089
us92-59	aviator	NA	NA	NA	NA	NA	NA	ma	41.77	-70.67	NA	ns	AM091
us88-24	ben lear	NA	NA	NA	NA	NA	NA	wi	44.07	-90.41	1901	ns	AM092
us88-94	black veil	NA	NA	NA	NA	NA	NA	ma	41.77	-70.67	NA	ns	AM093
us92-50	black veil	NA	NA	NA	NA	NA	NA	ma	41.77	-70.67	NA	ns	AM094
us88-30	budd's blues	NA	NA	NA	NA	NA	NA	nj	39.71	-74.51	NA	ns	AM095
us93-34	budd's blues	NA	NA	NA	NA	NA	NA	nj	39.71	-74.51	NA	ns	AM096
us94-161	budd's blues	NA	NA	NA	NA	NA	NA	nj	39.71	-74.51	NA	ns	AM097
us93-257	centennial	NA	NA	NA	NA	NA	NA	ma	41.77	-70.67	NA	ns	AM098
us88-71	centennial	NA	NA	NA	NA	NA	NA	ma	41.77	-70.67	NA	ns	AM099
us88-116	champion	NA	NA	NA	NA	NA	NA	ma	41.77	-70.67	NA	ns	AM100
us88-79	cumberland	NA	NA	NA	NA	NA	NA	canada	44.89	-63.59	NA	ns	AM101
us88-18	early black	NA	NA	NA	NA	NA	NA	ma	41.77	-70.67	1835	ns	AM102
us88-23	early black	NA	NA	NA	NA	NA	NA	wi	44.07	-90.41	1835	ns	AM103
us94-25	early black	NA	NA	NA	NA	NA	NA	ma	41.77	-70.67	1835	ns	AM104
us88-55	gebhardt beauty	NA	NA	NA	NA	NA	NA	wi	44.07	-90.41	NA	ns	AM105
us88-1	holliston	NA	NA	NA	NA	NA	NA	ma	41.77	-70.67	NA	ns	AM106
us88-70	holliston	NA	NA	NA	NA	NA	NA	ma	41.77	-70.67	NA	ns	AM107
us88-110	holliston	NA	NA	NA	NA	NA	NA	ma	41.77	-70.67	NA	ns	AM108
us88-17	howes	NA	NA	NA	NA	NA	NA	wi	44.07	-90.41	1843	ns	AM109
us88-65	howes	NA	NA	NA	NA	NA	NA	ma	41.77	-70.67	1843	ns	AM110
us93-24	howes	NA	NA	NA	NA	NA	NA	ma	41.77	-70.67	1843	ns	AM111
us88-56	lemunyon	NA	NA	NA	NA	NA	NA	nj	39.71	-74.51	1960	ns	AM112
us93-37	lemunyon	NA	NA	NA	NA	NA	NA	nj	39.71	-74.51	1960	ns	AM113
us88-72	mcfarlin	NA	NA	NA	NA	NA	NA	ma	41.77	-70.67	1874	ns	AM114
us93-85-4	mcfarlin	NA	NA	NA	NA	NA	NA	ma	41.77	-70.67	1874	ns	AM115
us92-3-19	potter's favorite	NA	NA	NA	NA	NA	NA	wi	44.07	-90.41	1895	ns	AM116
us89-5	prolific	NA	NA	NA	NA	NA	NA	mi	46.01	-85.86	1900	ns	AM117
us88-33	searles	NA	NA	NA	NA	NA	NA	wi	44.07	-90.41	1893	ns	AM118
us88-19	us88-19	NA	NA	NA	NA	NA	NA	wi	44.07	-90.41	NA	ns	AM119
us89-3	us89-3	NA	NA	NA	NA	NA	NA	wa	46.35	-124.06	NA	ns	AM120
nj91-7-2	island beach, nj	NA	NA	NA	NA	NA	NA	nj	39.75	-74.62	NA	wld	AM121
nj91-7-3	island beach, nj	NA	NA	NA	NA	NA	NA	nj	39.75	-74.62	NA	wld	AM122
nj91-7-5	island beach, nj	NA	NA	NA	NA	NA	NA	nj	39.75	-74.62	NA	wld	AM124
nj91-7-7	island beach, nj	NA	NA	NA	NA	NA	NA	nj	39.75	-74.62	NA	wld	AM125
nj91-7-9	island beach, nj	NA	NA	NA	NA	NA	NA	nj	39.75	-74.62	NA	wld	AM126
nj91-7-10	island beach, nj	NA	NA	NA	NA	NA	NA	nj	39.75	-74.62	NA	wld	AM127
nj91-7-12	island beach, nj	NA	NA	NA	NA	NA	NA	nj	39.75	-74.62	NA	wld	AM128
nj91-7-13	island beach, nj	NA	NA	NA	NA	NA	NA	nj	39.75	-74.62	NA	wld	AM129
nj91-7-15	island beach, nj	NA	NA	NA	NA	NA	NA	nj	39.75	-74.62	NA	wld	AM130
nj91-7-18	island beach, nj	NA	NA	NA	NA	NA	NA	nj	39.75	-74.62	NA	wld	AM131
nj91-7-19	island beach, nj	NA	NA	NA	NA	NA	NA	nj	39.75	-74.62	NA	wld	AM132
nj91-7-21	island beach, nj	NA	NA	NA	NA	NA	NA	nj	39.75	-74.62	NA	wld	AM133
nj91-7-22	island beach, nj	NA	NA	NA	NA	NA	NA	nj	39.75	-74.62	NA	wld	AM134
nj91-7-23	island beach, nj	NA	NA	NA	NA	NA	NA	nj	39.75	-74.62	NA	wld	AM135
nj91-8-2	sandy neck, mass	NA	NA	NA	NA	NA	NA	ma	41.73	-70.33	NA	wld	AM136
nj91-8-3	sandy neck, mass	NA	NA	NA	NA	NA	NA	ma	41.73	-70.33	NA	wld	AM137
nj91-8-5	sandy neck, mass	NA	NA	NA	NA	NA	NA	ma	41.73	-70.33	NA	wld	AM138
nj91-8-8	sandy neck, mass	NA	NA	NA	NA	NA	NA	ma	41.73	-70.33	NA	wld	AM139
nj91-8-11	sandy neck, mass	NA	NA	NA	NA	NA	NA	ma	41.73	-70.33	NA	wld	AM141
nj91-8-15	sandy neck, mass	NA	NA	NA	NA	NA	NA	ma	41.73	-70.33	NA	wld	AM142
nj91-9-1	pilgrim lake, mass	NA	NA	NA	NA	NA	NA	ma	41.77	-69.98	NA	wld	AM143
nj91-9-2	pilgrim lake, mass	NA	NA	NA	NA	NA	NA	ma	41.77	-69.98	NA	wld	AM144
nj91-9-3	pilgrim lake, mass	NA	NA	NA	NA	NA	NA	ma	41.77	-69.98	NA	wld	AM145
nj91-9-4	pilgrim lake, mass	NA	NA	NA	NA	NA	NA	ma	41.77	-69.98	NA	wld	AM146
nj91-9-5	pilgrim lake, mass	NA	NA	NA	NA	NA	NA	ma	41.77	-69.98	NA	wld	AM147
nj91-9-9	pilgrim lake, mass	NA	NA	NA	NA	NA	NA	ma	41.77	-69.98	NA	wld	AM148
us92-42	smalley howes	NA	NA	NA	NA	NA	NA	ma	41.77	-70.67	NA	ns	AM065
nj91-9-12	pilgrim lake, mass	NA	NA	NA	NA	NA	NA	ma	41.77	-69.98	NA	wld	AM150
nj91-9-14	pilgrim lake, mass	NA	NA	NA	NA	NA	NA	ma	41.77	-69.98	NA	wld	AM151
nj91-9-18	pilgrim lake, mass	NA	NA	NA	NA	NA	NA	ma	41.77	-69.98	NA	wld	AM152
nj91-10-2	pilgrim lake, mass	NA	NA	NA	NA	NA	NA	ma	41.77	-69.98	NA	wld	AM153
nj91-10-4	pilgrim lake, mass	NA	NA	NA	NA	NA	NA	ma	41.77	-69.98	NA	wld	AM154
nj91-10-8	pilgrim lake, mass	NA	NA	NA	NA	NA	NA	ma	41.77	-69.98	NA	wld	AM155
nj91-10-10	pilgrim lake, mass	NA	NA	NA	NA	NA	NA	ma	41.77	-69.98	NA	wld	AM156
nj91-10-11	pilgrim lake, mass	NA	NA	NA	NA	NA	NA	ma	41.77	-69.98	NA	wld	AM157
nj91-10-12	pilgrim lake, mass	NA	NA	NA	NA	NA	NA	ma	41.77	-69.98	NA	wld	AM158
nj91-10-16	pilgrim lake, mass	NA	NA	NA	NA	NA	NA	ma	41.77	-69.98	NA	wld	AM159
nj91-10-17	pilgrim lake, mass	NA	NA	NA	NA	NA	NA	ma	41.77	-69.98	NA	wld	AM160
nj91-10-21	pilgrim lake, mass	NA	NA	NA	NA	NA	NA	ma	41.77	-69.98	NA	wld	AM161
nj91-11-2	pilgrim lake, mass	NA	NA	NA	NA	NA	NA	ma	41.77	-69.98	NA	wld	AM162
nj91-11-3	pilgrim lake, mass	NA	NA	NA	NA	NA	NA	ma	41.77	-69.98	NA	wld	AM163
nj91-11-4	pilgrim lake, mass	NA	NA	NA	NA	NA	NA	ma	41.77	-69.98	NA	wld	AM164
nj91-12-2	pilgrim lake, mass	NA	NA	NA	NA	NA	NA	ma	41.77	-69.98	NA	wld	AM165
nj91-12-3	pilgrim lake, mass	NA	NA	NA	NA	NA	NA	ma	41.77	-69.98	NA	wld	AM166
nj91-12-5	pilgrim lake, mass	NA	NA	NA	NA	NA	NA	ma	41.77	-69.98	NA	wld	AM167
nj91-12-6	pilgrim lake, mass	NA	NA	NA	NA	NA	NA	ma	41.77	-69.98	NA	wld	AM168
nj91-12-12	pilgrim lake, mass	NA	NA	NA	NA	NA	NA	ma	41.77	-69.98	NA	wld	AM169
nj91-12-13	pilgrim lake, mass	NA	NA	NA	NA	NA	NA	ma	41.77	-69.98	NA	wld	AM170
nj91-13-1	pilgrim lake, mass	NA	NA	NA	NA	NA	NA	ma	41.77	-69.98	NA	wld	AM171
nj91-13-3	pilgrim lake, mass	NA	NA	NA	NA	NA	NA	ma	41.77	-69.98	NA	wld	AM172
nj91-13-5	pilgrim lake, mass	NA	NA	NA	NA	NA	NA	ma	41.77	-69.98	NA	wld	AM173
nj91-13-6	pilgrim lake, mass	NA	NA	NA	NA	NA	NA	ma	41.77	-69.98	NA	wld	AM174
nj91-13-7	pilgrim lake, mass	NA	NA	NA	NA	NA	NA	ma	41.77	-69.98	NA	wld	AM175
nj91-13-11	pilgrim lake, mass	NA	NA	NA	NA	NA	NA	ma	41.77	-69.98	NA	wld	AM176
nj91-13-12	pilgrim lake, mass	NA	NA	NA	NA	NA	NA	ma	41.77	-69.98	NA	wld	AM177
nj91-13-15	pilgrim lake, mass	NA	NA	NA	NA	NA	NA	ma	41.77	-69.98	NA	wld	AM178
nj91-13-18	pilgrim lake, mass	NA	NA	NA	NA	NA	NA	ma	41.77	-69.98	NA	wld	AM179
nj91-13-21	pilgrim lake, mass	NA	NA	NA	NA	NA	NA	ma	41.77	-69.98	NA	wld	AM180
nj91-13-24	pilgrim lake, mass	NA	NA	NA	NA	NA	NA	ma	41.77	-69.98	NA	wld	AM181
nj93-8	fire island, ny	NA	NA	NA	NA	NA	NA	ny	40.64	-73.16	NA	wld	AM182
nj93-16	patchogue, ny	NA	NA	NA	NA	NA	NA	ny	40.77	-73.02	NA	wld	AM183
nj93-17	patchogue, ny	NA	NA	NA	NA	NA	NA	ny	40.77	-73.02	NA	wld	AM184
nj93-25	fire island, ny	NA	NA	NA	NA	NA	NA	ny	40.64	-73.16	NA	wld	AM186
nj93-27	fire island, ny	NA	NA	NA	NA	NA	NA	ny	40.64	-73.16	NA	wld	AM188
nj93-37	fire island, ny	NA	NA	NA	NA	NA	NA	ny	40.64	-73.16	NA	wld	AM189
nj93-45	fire island, ny	NA	NA	NA	NA	NA	NA	ny	40.64	-73.16	NA	wld	AM191
nj93-55	house pond, ny	NA	NA	NA	NA	NA	NA	ny	40.88	-72.56	NA	wld	AM192
nj93-56	house pond, ny	NA	NA	NA	NA	NA	NA	ny	40.88	-72.56	NA	wld	AM193
nj93-57	house pond, ny	NA	NA	NA	NA	NA	NA	ny	40.88	-72.56	NA	wld	AM194
nj93-59	house pond, ny	NA	NA	NA	NA	NA	NA	ny	40.88	-72.56	NA	wld	AM195
nj93-60	house pond, ny	NA	NA	NA	NA	NA	NA	ny	40.88	-72.56	NA	wld	AM196
nj93-53-1	house pond, ny	NA	NA	NA	NA	NA	NA	ny	40.88	-72.56	NA	wld	AM197
nj93-58	house pond, ny	NA	NA	NA	NA	NA	NA	ny	40.88	-72.56	NA	wld	AM198
nj93-63-1	house pond, ny	NA	NA	NA	NA	NA	NA	ny	40.88	-72.56	NA	wld	AM199
nj93-64	house pond, ny	NA	NA	NA	NA	NA	NA	ny	40.88	-72.56	NA	wld	AM200
nj93-68	house pond, ny	NA	NA	NA	NA	NA	NA	ny	40.88	-72.56	NA	wld	AM201
nj93-84	amagansett, ny	NA	NA	NA	NA	NA	NA	ny	41	-72.12	NA	wld	AM202
nj93-89	amagansett, ny	NA	NA	NA	NA	NA	NA	ny	41	-72.12	NA	wld	AM203
nj93-113	amagansett, ny	NA	NA	NA	NA	NA	NA	ny	41	-72.12	NA	wld	AM206
nj93-117-1	cape henlopen, de	NA	NA	NA	NA	NA	NA	de	38.76	-75.09	NA	wld	AM207
nj93-117-4	cape henlopen, de	NA	NA	NA	NA	NA	NA	de	38.76	-75.09	NA	wld	AM208
nj93-117-5	cape henlopen, de	NA	NA	NA	NA	NA	NA	de	38.76	-75.09	NA	wld	AM209
nj93-117-9	cape henlopen, de	NA	NA	NA	NA	NA	NA	de	38.76	-75.09	NA	wld	AM210
nj93-117-10	cape henlopen, de	NA	NA	NA	NA	NA	NA	de	38.76	-75.09	NA	wld	AM211
nj93-117-12	cape henlopen, de	NA	NA	NA	NA	NA	NA	de	38.76	-75.09	NA	wld	AM212
nj93-117-17	cape henlopen, de	NA	NA	NA	NA	NA	NA	de	38.76	-75.09	NA	wld	AM213
nj93-117-21	cape henlopen, de	NA	NA	NA	NA	NA	NA	de	38.76	-75.09	NA	wld	AM214
cnj93-14-18	wilcox x bergman	wilcox	bergman	howes x searles	NA	clt1	ns	*	39.71	-74.51	NA	clt2	AM302
nj93-118-3	west branch, pa	NA	NA	NA	NA	NA	NA	pa	41	-78.11	NA	wld	AM216
nj93-118-9	west branch, pa	NA	NA	NA	NA	NA	NA	pa	41	-78.11	NA	wld	AM217
nj93-118-10	west branch, pa	NA	NA	NA	NA	NA	NA	pa	41	-78.11	NA	wld	AM218
nj93-118-8	west branch, pa	NA	NA	NA	NA	NA	NA	pa	41	-78.11	NA	wld	AM219
nj93-118-14	west branch, pa	NA	NA	NA	NA	NA	NA	pa	41	-78.11	NA	wld	AM220
nj93-118-18	west branch, pa	NA	NA	NA	NA	NA	NA	pa	41	-78.11	NA	wld	AM221
nj95-5	mt. pocono, pa	NA	NA	NA	NA	NA	NA	pa	41.12	-75.37	NA	wld	AM223
nj95-1-1	quaddy head, me	NA	NA	NA	NA	NA	NA	me	44.95	-67.04	NA	wld	AM224
nj95-1-3	quaddy head, me	NA	NA	NA	NA	NA	NA	me	44.95	-67.04	NA	wld	AM225
nj95-1-4	quaddy head, me	NA	NA	NA	NA	NA	NA	me	44.95	-67.04	NA	wld	AM226
nj93-119-6	onieda county, wi	NA	NA	NA	NA	NA	NA	wi	45.81	-89.47	NA	wld	AM227
nj93-119-10	onieda county, wi	NA	NA	NA	NA	NA	NA	wi	45.81	-89.47	NA	wld	AM228
nj93-119-14	onieda county, wi	NA	NA	NA	NA	NA	NA	wi	45.81	-89.47	NA	wld	AM229
nj93-119-15	onieda county, wi	NA	NA	NA	NA	NA	NA	wi	45.81	-89.47	NA	wld	AM230
nj93-120-1	cranberry lake, mi	NA	NA	NA	NA	NA	NA	mi	46.01	-85.86	NA	wld	AM231
nj93-120-7	cranberry lake, mi	NA	NA	NA	NA	NA	NA	mi	46.01	-85.86	NA	wld	AM232
nj93-120-11	cranberry lake, mi	NA	NA	NA	NA	NA	NA	mi	46.01	-85.86	NA	wld	AM233
nj93-120-14	cranberry lake, mi	NA	NA	NA	NA	NA	NA	mi	46.01	-85.86	NA	wld	AM234
nj93-120-16	cranberry lake, mi	NA	NA	NA	NA	NA	NA	mi	46.01	-85.86	NA	wld	AM235
nj93-120-18	cranberry lake, mi	NA	NA	NA	NA	NA	NA	mi	46.01	-85.86	NA	wld	AM236
nj93-120-19	cranberry lake, mi	NA	NA	NA	NA	NA	NA	mi	46.01	-85.86	NA	wld	AM237
nj93-120-21	cranberry lake, mi	NA	NA	NA	NA	NA	NA	mi	46.01	-85.86	NA	wld	AM238
nj93-124-2	cranberry lake, mi	NA	NA	NA	NA	NA	NA	mi	46.01	-85.86	NA	wld	AM239
us94-78	west virginia	NA	NA	NA	NA	NA	NA	wv	38.97	-80.46	NA	wld	AM240
us94-79	west virginia	NA	NA	NA	NA	NA	NA	wv	38.97	-80.46	NA	wld	AM241
us94-83	west virginia	NA	NA	NA	NA	NA	NA	wv	38.97	-80.46	NA	wld	AM242
us94-87	west virginia	NA	NA	NA	NA	NA	NA	wv	38.97	-80.46	NA	wld	AM243
us94-93	west virginia	NA	NA	NA	NA	NA	NA	wv	38.97	-80.46	NA	wld	AM244
us94-115	west virginia	NA	NA	NA	NA	NA	NA	wv	38.97	-80.46	NA	wld	AM245
us94-121	west virginia	NA	NA	NA	NA	NA	NA	wv	38.97	-80.46	NA	wld	AM246
us94-129	west virginia	NA	NA	NA	NA	NA	NA	wv	38.97	-80.46	NA	wld	AM247
nj98-2-49	st. charles, des plairs, new brunswick, canada	NA	NA	NA	NA	NA	NA	canada	46.69	-64.96	NA	wld	AM248
nj98-2-50	st. charles, des plairs, new brunswick, canada	NA	NA	NA	NA	NA	NA	canada	46.69	-64.96	NA	wld	AM249
nj98-2-51	st. charles, des plairs, new brunswick, canada	NA	NA	NA	NA	NA	NA	canada	46.69	-64.96	NA	wld	AM250
nj98-2-52	st. charles, des plairs, new brunswick, canada	NA	NA	NA	NA	NA	NA	canada	46.69	-64.96	NA	wld	AM251
us89-2	beckwith s1	mcfarlin	early black	NA	NA	ns	ns	*	39.71	-74.51	1950	clt1	AM252
us92-23	beckwith s2	mcfarlin	early black	NA	NA	ns	ns	*	39.71	-74.51	1950	clt1	AM253
us88-58	bergman	early black	searles	NA	NA	ns	ns	*	39.71	-74.51	1961	clt1	AM254
us89-10	crowley?	mcfarlin	prolific	NA	NA	ns	ns	*	39.71	-74.51	1961	clt1	AM255
us94-13	franklin	early black	howes	NA	NA	ns	ns	*	39.71	-74.51	1930	clt1	AM257
us88-93	pilgrim	prolific	mcfarlin	NA	NA	ns	ns	*	39.71	-74.51	1961	clt1	AM258
us88-32	stevens	mcfarlin	potters favorite	NA	NA	ns	ns	*	39.71	-74.51	1950	clt1	AM259
us89-9	stevens	mcfarlin	potters favorite	NA	NA	ns	ns	*	39.71	-74.51	1950	clt1	AM260
us88-34	wilcox	howes	searles	NA	NA	ns	ns	*	39.71	-74.51	1950	clt1	AM261
us88-8	#35	howes	searles	NA	NA	ns	ns	*	39.71	-74.51	NA	clt1	AM262
us88-51	#35	howes	searles	NA	NA	ns	ns	*	39.71	-74.51	NA	clt1	AM263
us88-73	be4 (willapa red)	aviator	mcfarlin	NA	NA	ns	ns	*	39.71	-74.51	2009	clt1	AM264
us88-43	ar2	centennial	mcfarlin	NA	NA	ns	ns	*	39.71	-74.51	NA	clt1	AM266
us89-12	aw-2	prolific	early black	NA	NA	ns	ns	*	39.71	-74.51	NA	clt1	AM268
njs98-23	crimson queen	stevens	ben lear	mcfarlin x potters favorite	NA	clt1	ns	*	39.71	-74.51	2006	clt1	AM269
njs98-35	demoranville	franklin	ben lear	early black x howes	NA	clt1	ns	*	39.71	-74.51	2006	clt1	AM271
NA	gh1	native	searles	NA	NA	NA	ns	*	39.71	-74.51	1994	clt1	AM272
us94-5	gh?	native	searles	NA	NA	NA	ns	*	39.71	-74.51	1994	clt1	AM273
cnj95-20-20	scarlet knight	njs98-37	stevens	franklin x ben lear	mcfarlin x potters favorite	clt2	clt1	*	39.71	-74.51	2010	clt1	AM274
df-5	us89-11	mcfarlin	early black	NA	NA	ns	ns	*	39.71	-74.51	NA	clt1	AM275
cn-8	us89-13	shaw's success	centennial	NA	NA	ns	ns	*	39.71	-74.51	NA	clt1	AM276
wsu-77	us89-14	NA	NA	NA	NA	NA	NA	*	39.71	-74.51	NA	clt1	AM277
hyred	hyred	bls-8	stevens	NA	mcfarlin x potters favorite	NA	clt1	*	39.71	-74.51	2003	clt1	AM278
gh3	gh3	native	searles	NA	NA	NA	ns	*	39.71	-74.51	1994	clt1	AM280
bg	bg	beckwith	gh1	mcfarlin x early black	native x searles	clt1	clt1	*	39.71	-74.51	2011	clt1	AM282
gh5	gh5	gh2	pilgrim	NA	prolific x mcfarlin	NA	clt1	*	39.71	-74.51	1994	clt1	AM283
us92-2-7	garwood bell	NA	NA	NA	NA	NA	NA	wi	44.07	-90.41	NA	ns	AM038
cnj92-12-5	us88-30 x black veil	us88-30	black veil	NA	NA	NA	ns	*	39.71	-74.51	NA	clt2	AM285
cnj92-210-9	black veil x aw2	black veil	aw2	NA	prolific x early black	ns	clt1	*	39.71	-74.51	NA	clt2	AM286
cnj92-213-2	black veil x budd's blues s1	black veil	budd's blues	NA	NA	ns	ns	*	39.71	-74.51	NA	clt2	AM287
cnj92-213-9	black veil x budd's blues s2	black veil	budd's blues	NA	NA	ns	ns	*	39.71	-74.51	NA	clt2	AM288
cnj92-214-32	black veil x gebhardt beauty	black veil	gebhardt beauty	NA	NA	ns	ns	*	39.71	-74.51	NA	clt2	AM289
cnj92-218-14	black veil x bergman s1	black veil	bergman	NA	NA	ns	ns	*	39.71	-74.51	NA	clt2	AM290
cnj92-218-38	black veil x bergman s2	black veil	bergman	NA	NA	ns	ns	*	39.71	-74.51	NA	clt2	AM291
cnj93-2-35	champion x #35	champion	#35	NA	howes x searles	ns	clt1	*	39.71	-74.51	NA	clt2	AM292
cnj93-9-4	franklin x bergman s1	franklin	bergman	early black x howes	NA	clt1	ns	*	39.71	-74.51	NA	clt2	AM293
cnj93-9-42	franklin x bergman s2	franklin	bergman	early black x howes	NA	clt1	ns	*	39.71	-74.51	NA	clt2	AM294
cnj93-11-38	pi-4* x us88-21 s1	pi-4*	us88-21	NA	NA	clt2	NA	*	39.71	-74.51	NA	clt2	AM295
cnj93-11-50	pi-4* x us88-21 s2	pi-4*	us88-21	NA	NA	clt2	NA	*	39.71	-74.51	NA	clt2	AM296
cnj93-13-7	franklin x #35 s1	franklin	#35	early black x howes	howes x searles	clt1	clt1	*	39.71	-74.51	NA	clt2	AM297
cnj93-13-25	franklin x #35 s2	franklin	#35	early black x howes	howes x searles	clt1	clt1	*	39.71	-74.51	NA	clt2	AM298
cnj93-13-26	franklin x #35 s3	franklin	#35	early black x howes	howes x searles	clt1	clt1	*	39.71	-74.51	NA	clt2	AM299
cnj93-13-41	franklin x #35 s4	franklin	#35	early black x howes	howes x searles	clt1	clt1	*	39.71	-74.51	NA	clt2	AM300
cnj93-13-100	franklin x #35 s5	franklin	#35	early black x howes	howes x searles	clt1	clt1	*	39.71	-74.51	NA	clt2	AM301
cnj93-15-21	stevens x aw2 s1	stevens	aw2	mcfarlin x potters favorite	prolific x early black	clt1	clt1	*	39.71	-74.51	NA	clt2	AM303
cnj93-15-61	stevens x aw2 s2	stevens	aw2	mcfarlin x potters favorite	prolific x early black	clt1	clt1	*	39.71	-74.51	NA	clt2	AM304
cnj93-15-82	stevens x aw2 s3	stevens	aw2	mcfarlin x potters favorite	prolific x early black	clt1	clt1	*	39.71	-74.51	NA	clt2	AM305
cnj93-17-59	wilcox x us88-21 s1	wilcox	us88-21	howes x searles	NA	clt1	NA	*	39.71	-74.51	NA	clt2	AM306
cnj93-18-65	pilgrim x bergman	pilgrim	bergman	prolific x mcfarlin	NA	clt1	ns	*	39.71	-74.51	NA	clt2	AM307
cnj93-20-7	stevens x #35 s1	stevens	#35	mcfarlin x potters favorite	howes x searles	clt1	clt1	*	39.71	-74.51	NA	clt2	AM308
cnj93-20-17	stevens x #35 s2	stevens	#35	mcfarlin x potters favorite	howes x searles	clt1	clt1	*	39.71	-74.51	NA	clt2	AM309
cnj93-20-99	stevens x #35 s3	stevens	#35	mcfarlin x potters favorite	howes x searles	clt1	clt1	*	39.71	-74.51	NA	clt2	AM310
cnj93-20-121	stevens x #35 s4	stevens	#35	mcfarlin x potters favorite	howes x searles	clt1	clt1	*	39.71	-74.51	NA	clt2	AM311
cnj93-20-128	stevens x #35 s5	stevens	#35	mcfarlin x potters favorite	howes x searles	clt1	clt1	*	39.71	-74.51	NA	clt2	AM312
cnj93-20-132	stevens x #35 s6	stevens	#35	mcfarlin x potters favorite	howes x searles	clt1	clt1	*	39.71	-74.51	NA	clt2	AM313
cnj93-20-147	stevens x #35 s7	stevens	#35	mcfarlin x potters favorite	howes x searles	clt1	clt1	*	39.71	-74.51	NA	clt2	AM314
cnj93-20-151	stevens x #35 s8	stevens	#35	mcfarlin x potters favorite	howes x searles	clt1	clt1	*	39.71	-74.51	NA	clt2	AM315
cnj93-20-155	stevens x #35 s9	stevens	#35	mcfarlin x potters favorite	howes x searles	clt1	clt1	*	39.71	-74.51	NA	clt2	AM316
cnj93-20-202	stevens x #35 s10	stevens	#35	mcfarlin x potters favorite	howes x searles	clt1	clt1	*	39.71	-74.51	NA	clt2	AM317
cnj93-21-64	pilgrim x #35 s1	pilgrim	#35	prolific x mcfarlin	howes x searles	clt1	clt1	*	39.71	-74.51	NA	clt2	AM318
cnj93-21-128	pilgrim x #35 s2	pilgrim	#35	prolific x mcfarlin	howes x searles	clt1	clt1	*	39.71	-74.51	NA	clt2	AM319
cnj93-21-131	pilgrim x #35 s3	pilgrim	#35	prolific x mcfarlin	howes x searles	clt1	clt1	*	39.71	-74.51	NA	clt2	AM320
cnj93-21-132	pilgrim x #35 s4	pilgrim	#35	prolific x mcfarlin	howes x searles	clt1	clt1	*	39.71	-74.51	NA	clt2	AM321
cnj93-21-136	pilgrim x #35 s5	pilgrim	#35	prolific x mcfarlin	howes x searles	clt1	clt1	*	39.71	-74.51	NA	clt2	AM322
cnj93-21-170	pilgrim x #35 s6	pilgrim	#35	prolific x mcfarlin	howes x searles	clt1	clt1	*	39.71	-74.51	NA	clt2	AM323
cnj93-22-46	stevens x bergman	stevens	bergman	mcfarlin x potters favorite	NA	clt1	ns	*	39.71	-74.51	NA	clt2	AM324
cnj92-114-21	stevens x #35 s11	stevens	#35	mcfarlin x potters favorite	howes x searles	clt1	clt1	*	39.71	-74.51	NA	clt2	AM325
cnj92-135-24	ben lear x #35	ben lear	#35	NA	howes x searles	ns	clt1	*	39.71	-74.51	NA	clt2	AM326
cnj93-8-9	#35 x us93-142*	#35	us93-142*	howes x searles	NA	clt1	NA	*	39.71	-74.51	NA	clt2	AM327
cnj93-16-39	stevens x us88-21 s1	stevens	us88-21	mcfarlin x potters favorite	NA	clt1	NA	*	39.71	-74.51	NA	clt2	AM328
cnj93-20-395	stevens x #35 s12	stevens	#35	mcfarlin x potters favorite	howes x searles	clt1	clt1	*	39.71	-74.51	NA	clt2	AM330
cnj93-21-318	pilgrim x #35 s7	pilgrim	#35	prolific x mcfarlin	howes x searles	clt1	clt1	*	39.71	-74.51	NA	clt2	AM331
cnj93-21-303	pilgrim x #35 s8	pilgrim	#35	prolific x mcfarlin	howes x searles	clt1	clt1	*	39.71	-74.51	NA	clt2	AM332
cnj93-21-309	pilgrim x #35 s9	pilgrim	#35	prolific x mcfarlin	howes x searles	clt1	clt1	*	39.71	-74.51	NA	clt2	AM333
cnj95-8-41	ben lear x us95-71 s1	ben lear	us95-71	NA	NA	ns	clt2	*	39.71	-74.51	NA	clt2	AM334
cnj95-11-16	pilgrim x njs99-12	pilgrim	njs99-12	prolific x mcfarlin	franklin x ben lear	clt1	clt2	*	39.71	-74.51	NA	clt2	AM335
cnj95-20-8	stevens x njs98-37 s1	stevens	njs98-37	mcfarlin x potters favorite	franklin x ben lear	clt1	clt2	*	39.71	-74.51	NA	clt2	AM336
cnj95-20-20	stevens x njs98-37 s2	stevens	njs98-37	mcfarlin x potters favorite	franklin x ben lear	clt1	clt2	*	39.71	-74.51	NA	clt2	AM337
cnj96-1-17	#35 x black veil s1	#35	black veil	howes x searles	NA	clt1	ns	*	39.71	-74.51	NA	clt2	AM338
cnj96-13-46	bergman x stevens	bergman	stevens	NA	mcfarlin x potters favorite	ns	clt1	*	39.71	-74.51	NA	clt2	AM339
cnj96-44-18	#35 x ben lear s1	#35	ben lear	howes x searles	NA	clt1	ns	*	39.71	-74.51	NA	clt2	AM340
cnj96-44-22	#35 x ben lear s2	#35	ben lear	howes x searles	NA	clt1	ns	*	39.71	-74.51	NA	clt2	AM341
cnj96-44-83	#35 x ben lear s3	#35	ben lear	howes x searles	NA	clt1	ns	*	39.71	-74.51	NA	clt2	AM342
cnj96-46-14	#35 x black veil s2	#35	black veil	howes x searles	NA	clt1	ns	*	39.71	-74.51	NA	clt2	AM343
cnj96-52-65	franklin x black veil	franklin	black veil	early black x howes	NA	clt1	ns	*	39.71	-74.51	NA	clt2	AM344
njs95-32	franklin x pilgrim	franklin	pilgrim	early black x howes	prolific x mcfarlin	clt1	clt1	*	39.71	-74.51	NA	clt2	AM345
njs95-37	franklin x stevens	franklin	stevens	early black x howes	mcfarlin x potters favorite	clt1	clt1	*	39.71	-74.51	NA	clt2	AM346
njs98-34	franklin x ben lear s1	franklin	ben lear	early black x howes	NA	clt1	ns	*	39.71	-74.51	NA	clt2	AM347
njs98-37	franklin x ben lear s2	franklin	ben lear	early black x howes	NA	clt1	ns	*	39.71	-74.51	NA	clt2	AM348
njs98-44	ben lear x franklin	ben lear	franklin	NA	early black x howes	ns	clt1	*	39.71	-74.51	NA	clt2	AM349
njs98-59	franklin x ben lear s3	franklin	ben lear	early black x howes	NA	clt1	ns	*	39.71	-74.51	NA	clt2	AM350
njs98-60	franklin x ben lear s4	franklin	ben lear	early black x howes	NA	clt1	ns	*	39.71	-74.51	NA	clt2	AM351
njs98-62	pilgrim x ben lear s1	pilgrim	ben lear	prolific x mcfarlin	NA	clt1	ns	*	39.71	-74.51	NA	clt2	AM352
njs98-63	pilgrim x wilcox s1	pilgrim	wilcox	prolific x mcfarlin	howes x searles	clt1	clt1	*	39.71	-74.51	NA	clt2	AM353
njs98-65	stevens x wilcox	stevens	wilcox	mcfarlin x potters favorite	howes x searles	clt1	clt1	*	39.71	-74.51	NA	clt2	AM354
njs98-71	pilgrim x ben lear s2	pilgrim	ben lear	prolific x mcfarlin	NA	clt1	ns	*	39.71	-74.51	NA	clt2	AM355
njs98-75	pilgrim x wilcox s2	pilgrim	wilcox	prolific x mcfarlin	howes x searles	clt1	clt1	*	39.71	-74.51	NA	clt2	AM356
njs99-4	stevens x ben lear s1	stevens	ben lear	mcfarlin x potters favorite	NA	clt1	ns	*	39.71	-74.51	NA	clt2	AM357
njs98-11	pilgrim x ben lear s3	pilgrim	ben lear	prolific x mcfarlin	NA	clt1	ns	*	39.71	-74.51	NA	clt2	AM358
njs98-13	pilgrim x ben lear s4	pilgrim	ben lear	prolific x mcfarlin	NA	clt1	ns	*	39.71	-74.51	NA	clt2	AM359
njs98-18	pilgrim x ben lear s5	pilgrim	ben lear	prolific x mcfarlin	NA	clt1	ns	*	39.71	-74.51	NA	clt2	AM360
cnj99-9-25	crimson queen x #35 s1	crimson queen	#35	stevens x ben lear	howes x searles	clt1	clt1	*	39.71	-74.51	NA	clt2	AM362
cnj99-9-96	crimson queen x #35 s2	crimson queen	#35	stevens x ben lear	howes x searles	clt1	clt1	*	39.71	-74.51	NA	clt2	AM363
cnj99-52-15	#35 x franklin x ben lear s1	#35	franklin x ben lear	howes x searles	franklin x ben lear	clt1	clt2	*	39.71	-74.51	NA	clt2	AM364
cnj99-52-69	#35 x franklin x ben lear s2	#35	franklin x ben lear	howes x searles	franklin x ben lear	clt1	clt2	*	39.71	-74.51	NA	clt2	AM365
cnj93-16-34	stevens x us88-21 s2	stevens	us88-21	mcfarlin x potters favorite	NA	clt1	NA	*	39.71	-74.51	NA	clt2	AM366
cnj95-8-56	ben lear x us95-71 s2	ben lear	us95-71*	NA	NA	ns	NA	*	39.71	-74.51	NA	clt2	AM367
cnj95-17-44	pilgrim x us95-68*	pilgrim	us95-68*	prolific x mcfarlin	NA	clt1	NA	*	39.71	-74.51	NA	clt2	AM368
cnj95-29-37	marucci x h8-3	marucci	h8-3	NA	stevens x pilgrim	clt2	clt2	*	39.71	-74.51	NA	clt2	AM369
cnj95-31-46	marucci x h18-22	marucci	h18-22	NA	pilgrim x stevens	clt2	clt2	*	39.71	-74.51	NA	clt2	AM370
cnj96-44-80	#35 x early black	#35	early black	howes x searles	NA	clt1	ns	*	39.71	-74.51	NA	clt2	AM371
cnj97-45-16	early red x stevens	early red	stevens	NA	mcfarlin x potters favorite	ns	clt1	*	39.71	-74.51	NA	clt2	AM372
cnj97-51-7	early red x #35	early red	#35	NA	howes x searles	ns	clt1	*	39.71	-74.51	NA	clt2	AM373
cnj97-57-8	ben lear x lemunyon s1	ben lear	lemunyon	NA	NA	ns	ns	*	39.71	-74.51	NA	clt2	AM374
cnj97-57-13	ben lear x lemunyon s2	ben lear	lemunyon	NA	NA	ns	ns	*	39.71	-74.51	NA	clt2	AM375
cnj97-63-22	franklin x lemunyon	franklin	lemunyon	early black x howes	NA	clt1	ns	*	39.71	-74.51	NA	clt2	AM376
cnj97-91-25	stevens x early red s1	stevens	early red	mcfarlin x potters favorite	NA	clt1	ns	*	39.71	-74.51	NA	clt2	AM377
cnj97-91-28	stevens x early red s2	stevens	early red	mcfarlin x potters favorite	NA	clt1	ns	*	39.71	-74.51	NA	clt2	AM378
cnj97-97-21	lemunyon x ben lear	lemunyon	ben lear	NA	NA	ns	ns	*	39.71	-74.51	NA	clt2	AM379
cnj97-98-14	lemunyon x franklin s1	lemunyon	franklin	NA	early black x howes	ns	clt1	*	39.71	-74.51	NA	clt2	AM380
cnj97-98-52	lemunyon x franklin s2	lemunyon	franklin	NA	early black x howes	ns	clt1	*	39.71	-74.51	NA	clt2	AM381
cnj97-99-9	pilgrim x lemunyon s1	pilgrim	lemunyon	prolific x mcfarlin	NA	clt1	ns	*	39.71	-74.51	NA	clt2	AM382
cnj97-99-20	pilgrim x lemunyon s2	pilgrim	lemunyon	prolific x mcfarlin	NA	clt1	ns	*	39.71	-74.51	NA	clt2	AM383
cnj97-105-10	lemunyon x #35 s1	lemunyon	#35	NA	howes x searles	ns	clt1	*	39.71	-74.51	NA	clt2	AM384
cnj97-140-3	black veil x stevens	black veil	stevens	NA	mcfarlin x potters favorite	ns	clt1	*	39.71	-74.51	NA	clt2	AM386
cnj98-125-11	centerville x crimson queen s1	centerville	crimson queen	NA	stevens x ben lear	ns	clt1	*	39.71	-74.51	NA	clt2	AM387
cnj98-142-52	#35 x lemunyon s2	#35	lemunyon	howes x searles	NA	clt1	ns	*	39.71	-74.51	NA	clt2	AM390
cnj98-208-11	njs98-66* x demoranville s2	njs98-66*	demoranville	njs98-66* x demoranville	franklin x ben lear	clt2	clt1	*	39.71	-74.51	NA	clt2	AM393
cnj98-208-20	njs98-66* x demoranville s3	njs98-66*	demoranville	njs98-66* x demoranville	franklin x ben lear	clt2	clt1	*	39.71	-74.51	NA	clt2	AM394
cnj99-21-79	njs98-56* x #35	njs98-56*	#35	njs98-56* x #35	howes x searles	clt2	clt1	*	39.71	-74.51	NA	clt2	AM397

## Sheet: S2
Supplementary Table S2. Population structure (K=2) probabilities. CLT1, CLT2, NS and WLD correspond to cultivars/hybrids, advanced selection, native selections, and wild/native subgroups, respectively
id	accession name	purple ancestry	yellow ancestry	subgroup
us88-121	black veil	0.457541	0.542459	ns
us92-64	plum	0.88686	0.11314	ns
us93-3	early red	0.793896	0.206104	ns
us93-18	early richard	0.78741	0.21259	ns
us93-19	early richard	0.798231	0.201769	ns
us93-23	garwood bells	0.861427	0.138573	ns
us93-47	plum	0.824737	0.175263	ns
us93-53	plum	0.878596	0.121404	ns
us93-54	garwood bell	0.852609	0.147391	ns
us93-138	howes	0.836404	0.163596	ns
us93-200	eb-type	0.974937	0.025063	ns
us93-201	eb-type	0.9999	0.0001	ns
us93-203	jersey from early richards bog	0.381251	0.618749	ns
us93-221	lemunyon a-1	0.18237	0.81763	ns
us93-224	champions	0.783509	0.216491	ns
us94-50	us94-50	0.362536	0.637464	ns
us88-4	thunderlake	0.497448	0.502552	ns
us88-10	paradise meadow	0.769166	0.230834	ns
us88-11	early richard	0.7632	0.2368	ns
us88-12	thunderlake	0.736747	0.263253	ns
us88-16	stanley	0.770509	0.229491	ns
us88-20	eastern variety	0.103415	0.896585	ns
us88-29	flat searles	0.672396	0.327604	ns
us88-36	rezin	0.416946	0.583054	ns
us88-52	stankavich	0.503955	0.496045	ns
us88-53	b.d.	0.594715	0.405285	ns
us88-54	prolific	0.530832	0.469168	ns
us88-62	middleboro	0.757549	0.242451	ns
us88-67	wales henry	0.827808	0.172192	ns
us88-111	potters favorite	0.29725	0.70275	ns
us88-113	bennett's jumbo	0.157247	0.842753	ns
us88-114	native bb	0.209869	0.790131	ns
us88-115	gebhardt's beauty	0.75128	0.24872	ns
us88-118	berlin	0.787826	0.212174	ns
us92-1-10	woodman	0.784812	0.215188	ns
us92-8-5	shaw's success	0.785598	0.214402	ns
us92-9-2	rezin mcfarlin	0.780826	0.219174	ns
us92-10-5	hableman mcfarlin	0.344565	0.655435	ns
us92-11-3	stanley	0.466189	0.533811	ns
us93-140	cranmore natives	0.770927	0.229073	ns
us93-209	searles	0.456456	0.543544	ns
us94-3	earl rezin	0.775323	0.224677	ns
us94-6	champion sel.1	0.496271	0.503729	ns
nj02-4-1	prolific	0.21749	0.78251	ns
us88-76	eb sel 5, state bog-sec.13	0.586993	0.413007	ns
us88-80	wales henry	0.831185	0.168815	ns
us88-82	perry red	0.766276	0.233724	ns
us88-83	metallic bell	0.797086	0.202914	ns
us88-85	paradise meadow	0.552305	0.447695	ns
us88-87	me 25	0.770756	0.229244	ns
us88-89	berry berry	0.456461	0.543539	ns
us88-92	randel (whiting), lg fr	0.778878	0.221122	ns
us88-97	paradise meadow	0.806222	0.193778	ns
us88-120	wales henry	0.76998	0.23002	ns
us92-19	champion sel.1	0.739027	0.260973	ns
us92-30	howland	0.807664	0.192336	ns
us92-33	champion sel.1	0.0843141	0.915686	ns
us92-47	stanley	0.809911	0.190089	ns
us92-62	sterile howes	0.577022	0.422978	ns
us93-227	mcfarlin	0.816444	0.183556	ns
us93-246	mcfarlin	0.792901	0.207099	ns
us93-261	centenial/howes ?	0.798458	0.201542	ns
nj09-2	pos bugle	0.00288206	0.997118	ns
nj09-5	andreson bugle	0.76636	0.23364	ns
nj00-1-3	yellow bell	0.860567	0.139433	ns
us89-1	bergman	0.798971	0.201029	ns
us93-71	ben lear	0.879411	0.120589	ns
us93-73	lemunyon	0.813985	0.186015	ns
us93-74	lemunyon	0.230111	0.769889	ns
us93-77	lemunyon	0.818995	0.181005	ns
us93-78	lemunyon	0.799164	0.200836	ns
us94-40	bergman	0.779845	0.220155	ns
us92-65	mcphail	0.841446	0.158554	ns
us93-89-8	mcfarlin	0.141893	0.858107	ns
us93-94-8	mcfarlin	0.813427	0.186573	ns
us93-112-4	mcfarlin	0.801794	0.198206	ns
us93-114-7	mcfarlin	0.839045	0.160955	ns
us92-59	aviator	0.9999	0.0001	ns
us88-24	ben lear	0.353318	0.646682	ns
us88-94	black veil	0.510901	0.489099	ns
us92-50	black veil	0.0998542	0.900146	ns
us88-30	budd's blues	0.784361	0.215639	ns
us93-34	budd's blues	0.782432	0.217568	ns
us94-161	budd's blues	0.9999	0.0001	ns
us93-257	centennial	0.9999	0.0001	ns
us88-71	centennial	0.9999	0.0001	ns
us88-116	champion	0.739483	0.260517	ns
us88-79	cumberland	0.740435	0.259565	ns
us88-18	early black	0.168464	0.831536	ns
us88-23	early black	0.79461	0.20539	ns
us94-25	early black	0.703267	0.296733	ns
us88-55	gebhardt beauty	0.37876	0.62124	ns
us88-1	holliston	0.696881	0.303119	ns
us88-70	holliston	0.346575	0.653425	ns
us88-110	holliston	0.177613	0.822387	ns
us88-17	howes	0.175604	0.824396	ns
us88-65	howes	0.223372	0.776628	ns
us93-24	howes	0.380315	0.619685	ns
us88-56	lemunyon	0.354934	0.645066	ns
us93-37	lemunyon	0.340875	0.659125	ns
us88-72	mcfarlin	0.9999	0.0001	ns
us93-85-4	mcfarlin	0.183882	0.816118	ns
us92-3-19	potter's favorite	0.288336	0.711664	ns
us89-5	prolific	0.333906	0.666094	ns
us88-33	searles	0.436905	0.563095	ns
us88-19	us88-19	0.593237	0.406763	ns
us89-3	us89-3	0.131689	0.868311	ns
nj91-7-2	island beach, nj	0.556251	0.443749	ns
nj91-7-3	island beach, nj	0.793448	0.206552	ns
nj91-7-5	island beach, nj	0.855117	0.144883	wld
nj91-7-7	island beach, nj	0.847682	0.152318	wld
nj91-7-9	island beach, nj	0.926212	0.0737882	wld
nj91-7-10	island beach, nj	0.882961	0.117039	wld
nj91-7-12	island beach, nj	0.920396	0.0796041	wld
nj91-7-13	island beach, nj	0.885635	0.114365	wld
nj91-7-15	island beach, nj	0.923864	0.0761365	wld
nj91-7-18	island beach, nj	0.885892	0.114108	wld
nj91-7-19	island beach, nj	0.828521	0.171479	wld
nj91-7-21	island beach, nj	0.849879	0.150121	wld
nj91-7-22	island beach, nj	0.878491	0.121509	wld
nj91-7-23	island beach, nj	0.875293	0.124707	wld
nj91-8-2	sandy neck, mass	0.870356	0.129644	wld
nj91-8-3	sandy neck, mass	0.860984	0.139016	wld
nj91-8-5	sandy neck, mass	0.855697	0.144303	wld
nj91-8-8	sandy neck, mass	0.852124	0.147876	wld
nj91-8-11	sandy neck, mass	0.864023	0.135977	wld
nj91-8-15	sandy neck, mass	0.846456	0.153544	wld
nj91-9-1	pilgrim lake, mass	0.844501	0.155499	wld
nj91-9-2	pilgrim lake, mass	0.845922	0.154078	wld
nj91-9-3	pilgrim lake, mass	0.935765	0.0642349	wld
nj91-9-4	pilgrim lake, mass	0.840009	0.159991	wld
nj91-9-5	pilgrim lake, mass	0.898256	0.101744	wld
nj91-9-9	pilgrim lake, mass	0.963038	0.0369621	wld
us92-42	smalley howes	0.9999	0.0001	wld
nj91-9-12	pilgrim lake, mass	0.951694	0.0483064	wld
us92-54	canadian cp	0.14557	0.85443	ns
nj91-9-14	pilgrim lake, mass	0.850288	0.149712	wld
nj91-9-18	pilgrim lake, mass	0.973496	0.0265035	wld
nj91-10-2	pilgrim lake, mass	0.9999	0.0001	wld
nj91-10-4	pilgrim lake, mass	0.9999	0.0001	wld
nj91-10-8	pilgrim lake, mass	0.9999	0.0001	wld
nj91-10-10	pilgrim lake, mass	0.901424	0.098576	wld
nj91-10-11	pilgrim lake, mass	0.9999	0.0001	wld
nj91-10-12	pilgrim lake, mass	0.84858	0.15142	wld
nj91-10-16	pilgrim lake, mass	0.9999	0.0001	wld
nj91-10-17	pilgrim lake, mass	0.94335	0.0566495	wld
nj91-10-21	pilgrim lake, mass	0.9999	0.0001	wld
nj91-11-2	pilgrim lake, mass	0.9999	0.0001	wld
nj91-11-3	pilgrim lake, mass	0.995938	0.00406177	wld
nj91-11-4	pilgrim lake, mass	0.9999	0.0001	wld
nj91-12-2	pilgrim lake, mass	0.798215	0.201785	wld
nj91-12-3	pilgrim lake, mass	0.906198	0.0938017	wld
nj91-12-5	pilgrim lake, mass	0.9999	0.0001	wld
nj91-12-6	pilgrim lake, mass	0.920129	0.0798711	wld
nj91-12-12	pilgrim lake, mass	0.899011	0.100989	wld
nj91-12-13	pilgrim lake, mass	0.9999	0.0001	wld
nj91-13-1	pilgrim lake, mass	0.9999	0.0001	wld
nj91-13-3	pilgrim lake, mass	0.824593	0.175407	wld
nj91-13-5	pilgrim lake, mass	0.9999	0.0001	wld
nj91-13-6	pilgrim lake, mass	0.9999	0.0001	wld
nj91-13-7	pilgrim lake, mass	0.827152	0.172848	wld
nj91-13-11	pilgrim lake, mass	0.9999	0.0001	wld
nj91-13-12	pilgrim lake, mass	0.92204	0.0779603	wld
nj91-13-15	pilgrim lake, mass	0.950398	0.0496019	wld
nj91-13-18	pilgrim lake, mass	0.9999	0.0001	wld
nj91-13-21	pilgrim lake, mass	0.9999	0.0001	wld
nj91-13-24	pilgrim lake, mass	0.821216	0.178784	wld
nj93-8	fire island, ny	0.9999	0.0001	wld
nj93-16	patchogue, ny	0.826484	0.173516	wld
nj93-17	patchogue, ny	0.861136	0.138864	wld
nj93-25	fire island, ny	0.800399	0.199601	wld
nj93-27	fire island, ny	0.804804	0.195196	wld
nj93-37	fire island, ny	0.779413	0.220587	wld
nj93-45	fire island, ny	0.776376	0.223624	wld
nj93-55	house pond, ny	0.715636	0.284364	wld
nj93-56	house pond, ny	0.851461	0.148539	wld
nj93-57	house pond, ny	0.833154	0.166846	wld
nj93-59	house pond, ny	0.885111	0.114889	wld
nj93-60	house pond, ny	0.850501	0.149499	wld
nj93-53-1	house pond, ny	0.839637	0.160363	wld
nj93-58	house pond, ny	0.875451	0.124549	wld
nj93-63-1	house pond, ny	0.827183	0.172817	wld
nj93-64	house pond, ny	0.9999	0.0001	wld
nj93-68	house pond, ny	0.87684	0.12316	wld
nj93-84	amagansett, ny	0.865106	0.134894	wld
nj93-89	amagansett, ny	0.788859	0.211141	wld
nj93-113	amagansett, ny	0.817971	0.182029	wld
nj93-117-1	cape henlopen, de	0.815987	0.184013	wld
nj93-117-4	cape henlopen, de	0.849637	0.150363	wld
nj93-117-5	cape henlopen, de	0.860972	0.139028	wld
nj93-117-9	cape henlopen, de	0.852175	0.147825	wld
nj93-117-10	cape henlopen, de	0.90517	0.09483	wld
nj93-117-12	cape henlopen, de	0.870225	0.129775	wld
nj93-117-17	cape henlopen, de	0.851109	0.148891	wld
nj93-117-21	cape henlopen, de	0.838953	0.161047	wld
cnj93-14-18	wilcox x bergman	0.88232	0.11768	wld
cnj93-13-100	franklin x #35 s5	0.253343	0.746657	clt2
nj93-118-3	west branch, pa	0.749552	0.250448	wld
nj93-118-9	west branch, pa	0.474438	0.525562	wld
nj93-118-10	west branch, pa	0.789561	0.210439	wld
nj93-118-8	west branch, pa	0.830846	0.169154	wld
nj93-118-14	west branch, pa	0.796615	0.203385	wld
nj93-118-18	west branch, pa	0.828409	0.171591	wld
nj95-5	mt. pocono, pa	0.793823	0.206177	wld
nj95-1-1	quaddy head, me	0.849887	0.150113	wld
nj95-1-3	quaddy head, me	0.877581	0.122419	wld
nj95-1-4	quaddy head, me	0.860123	0.139877	wld
nj93-119-6	onieda county, wi	0.54025	0.45975	wld
nj93-119-10	onieda county, wi	0.519682	0.480318	wld
nj93-119-14	onieda county, wi	0.519133	0.480867	wld
nj93-119-15	onieda county, wi	0.488876	0.511124	wld
nj93-120-1	cranberry lake, mi	0.620337	0.379663	wld
nj93-120-7	cranberry lake, mi	0.629175	0.370825	wld
nj93-120-11	cranberry lake, mi	0.615264	0.384736	wld
nj93-120-14	cranberry lake, mi	0.673213	0.326787	wld
nj93-120-16	cranberry lake, mi	0.681682	0.318318	wld
nj93-120-18	cranberry lake, mi	0.640654	0.359346	wld
nj93-120-19	cranberry lake, mi	0.609751	0.390249	wld
nj93-120-21	cranberry lake, mi	0.677108	0.322892	wld
nj93-124-2	cranberry lake, mi	0.77824	0.22176	wld
us94-78	west virginia	0.836043	0.163957	wld
us94-79	west virginia	0.811748	0.188252	wld
us94-83	west virginia	0.86508	0.13492	wld
us94-87	west virginia	0.521906	0.478094	wld
us94-93	west virginia	0.505254	0.494746	wld
us94-115	west virginia	0.744273	0.255727	wld
us94-121	west virginia	0.543153	0.456847	wld
us94-129	west virginia	0.796733	0.203267	wld
nj98-2-49	st. charles, des plairs, new brunswick, canada	0.767697	0.232303	wld
nj98-2-50	st. charles, des plairs, new brunswick, canada	0.805807	0.194193	wld
nj98-2-51	st. charles, des plairs, new brunswick, canada	0.813522	0.186478	wld
nj98-2-52	st. charles, des plairs, new brunswick, canada	0.79339	0.20661	wld
us89-2	beckwith s1	0.0918314	0.908169	clt1
us92-23	beckwith s2	0.112814	0.887186	clt1
us88-58	bergman	0.29276	0.70724	clt1
us89-10	crowley?	0.785302	0.214698	clt1
us94-13	franklin	0.387076	0.612924	clt1
us88-93	pilgrim	0.257563	0.742437	clt1
us88-32	stevens	0.0065481	0.993452	clt1
us89-9	stevens	0.0001	0.9999	clt1
us88-34	wilcox	0.100743	0.899257	clt1
us88-8	#35	0.0001	0.9999	clt1
us88-51	#35	0.0001	0.9999	clt1
us88-73	be4 (willapa red)	0.406253	0.593747	clt1
us88-43	ar2	0.494947	0.505053	clt1
us89-12	aw-2	0.723996	0.276004	clt1
njs98-23	crimson queen	0.0108562	0.989144	clt1
njs98-35	demoranville	0.185644	0.814356	clt1
NA	gh1	0.186472	0.813528	clt1
us94-5	gh?	0.203753	0.796247	clt1
cnj95-20-20	scarlet knight	0.00521152	0.994788	clt1
df-5	us89-11	0.718243	0.281757	clt1
cn-8	us89-13	0.751605	0.248395	clt1
wsu-77	us89-14	0.288957	0.711043	clt1
hyred	hyred	0.150849	0.849151	clt1
gh3	gh3	0.240455	0.759545	clt1
bg	bg	0.217759	0.782241	clt1
gh5	gh5	0.263822	0.736178	clt1
us92-4-1	atwood	0.849623	0.150377	ns
us92-2-7	garwood bell	0.823567	0.176433	clt2
cnj92-12-5	us88-30 x black veil	0.66165	0.33835	clt2
cnj92-210-9	black veil x aw2	0.851043	0.148957	clt2
cnj92-213-2	black veil x budd's blues s1	0.8169	0.1831	clt2
cnj92-213-9	black veil x budd's blues s2	0.519336	0.480664	clt2
cnj92-214-32	black veil x gebhardt beauty	0.532327	0.467673	clt2
cnj92-218-14	black veil x bergman s1	0.462022	0.537978	clt2
cnj92-218-38	black veil x bergman s2	0.0001	0.9999	clt2
cnj93-2-35	champion x #35	0.232063	0.767937	clt2
cnj93-9-4	franklin x bergman s1	0.268089	0.731911	clt2
cnj93-9-42	franklin x bergman s2	0.208072	0.791928	clt2
cnj93-11-38	pi-4* x us88-21 s1	0.258504	0.741496	clt2
cnj93-11-50	pi-4* x us88-21 s2	0.248402	0.751598	clt2
cnj93-13-7	franklin x #35 s1	0.231154	0.768846	clt2
cnj93-13-25	franklin x #35 s2	0.0891443	0.910856	clt2
cnj93-13-26	franklin x #35 s3	0.203684	0.796316	clt2
cnj93-13-41	franklin x #35 s4	0.182111	0.817889	clt2
cnj93-15-21	stevens x aw2 s1	0.129673	0.870327	clt2
cnj93-15-61	stevens x aw2 s2	0.263028	0.736972	clt2
cnj93-15-82	stevens x aw2 s3	0.252599	0.747401	clt2
cnj93-17-59	wilcox x us88-21 s1	0.113739	0.886261	clt2
cnj93-18-65	pilgrim x bergman	0.36476	0.63524	clt2
cnj93-20-7	stevens x #35 s1	0.0001	0.9999	clt2
cnj93-20-17	stevens x #35 s2	0.0001	0.9999	clt2
cnj93-20-99	stevens x #35 s3	0.0001	0.9999	clt2
cnj93-20-121	stevens x #35 s4	0.0001	0.9999	clt2
cnj93-20-128	stevens x #35 s5	0.0001	0.9999	clt2
cnj93-20-132	stevens x #35 s6	0.0001	0.9999	clt2
cnj93-20-147	stevens x #35 s7	0.0001	0.9999	clt2
cnj93-20-151	stevens x #35 s8	0.0001	0.9999	clt2
cnj93-20-155	stevens x #35 s9	0.0001	0.9999	clt2
cnj93-20-202	stevens x #35 s10	0.0001	0.9999	clt2
cnj93-21-64	pilgrim x #35 s1	0.0821841	0.917816	clt2
cnj93-21-128	pilgrim x #35 s2	0.00736868	0.992631	clt2
cnj93-21-131	pilgrim x #35 s3	0.00151851	0.998481	clt2
cnj93-21-132	pilgrim x #35 s4	0.0473688	0.952631	clt2
cnj93-21-136	pilgrim x #35 s5	0.0373986	0.962601	clt2
cnj93-21-170	pilgrim x #35 s6	0.00979873	0.990201	clt2
cnj93-22-46	stevens x bergman	0.1421	0.8579	clt2
cnj92-114-21	stevens x #35 s11	0.0001	0.9999	clt2
cnj92-135-24	ben lear x #35	0.0001	0.9999	clt2
cnj93-8-9	#35 x us93-142*	0.167714	0.832286	clt2
cnj93-16-39	stevens x us88-21 s1	0.0001	0.9999	clt2
cnj93-20-395	stevens x #35 s12	0.0001	0.9999	clt2
cnj93-21-318	pilgrim x #35 s7	0.0165909	0.983409	clt2
cnj93-21-303	pilgrim x #35 s8	0.0778527	0.922147	clt2
cnj93-21-309	pilgrim x #35 s9	0.0597477	0.940252	clt2
cnj95-8-41	ben lear x us95-71 s1	0.0613665	0.938633	clt2
cnj95-11-16	pilgrim x njs99-12	0.202068	0.797932	clt2
cnj95-20-8	stevens x njs98-37 s1	0.0223374	0.977663	clt2
cnj95-20-20	stevens x njs98-37 s2	0.0001	0.9999	clt2
cnj96-1-17	#35 x black veil s1	0.27107	0.72893	clt2
cnj96-13-46	bergman x stevens	0.0668849	0.933115	clt2
cnj96-44-18	#35 x ben lear s1	0.00240829	0.997592	clt2
cnj96-44-22	#35 x ben lear s2	0.0434263	0.956574	clt2
cnj96-44-83	#35 x ben lear s3	0.326727	0.673273	clt2
cnj96-46-14	#35 x black veil s2	0.316528	0.683472	clt2
cnj96-52-65	franklin x black veil	0.563042	0.436958	clt2
njs95-32	franklin x pilgrim	0.309775	0.690225	clt2
njs95-37	franklin x stevens	0.191188	0.808812	clt2
njs98-34	franklin x ben lear s1	0.2517	0.7483	clt2
njs98-37	franklin x ben lear s2	0.324844	0.675156	clt2
njs98-44	ben lear x franklin	0.239512	0.760488	clt2
njs98-59	franklin x ben lear s3	0.219747	0.780253	clt2
njs98-60	franklin x ben lear s4	0.188373	0.811627	clt2
njs98-62	pilgrim x ben lear s1	0.187156	0.812844	clt2
njs98-63	pilgrim x wilcox s1	0.144046	0.855954	clt2
njs98-65	stevens x wilcox	0.0001	0.9999	clt2
njs98-71	pilgrim x ben lear s2	0.185239	0.814761	clt2
njs98-75	pilgrim x wilcox s2	0.14604	0.85396	clt2
njs99-4	stevens x ben lear s1	0.029643	0.970357	clt2
njs98-11	pilgrim x ben lear s3	0.18321	0.81679	clt2
njs98-13	pilgrim x ben lear s4	0.189646	0.810354	clt2
njs98-18	pilgrim x ben lear s5	0.171493	0.828507	clt2
cnj99-9-25	crimson queen x #35 s1	0.0001	0.9999	clt2
cnj99-9-96	crimson queen x #35 s2	0.0001	0.9999	clt2
cnj99-52-15	#35 x franklin x ben lear s1	0.0001	0.9999	clt2
cnj99-52-69	#35 x franklin x ben lear s2	0.0001	0.9999	clt2
cnj93-16-34	stevens x us88-21 s2	0.0001	0.9999	clt2
cnj95-8-56	ben lear x us95-71 s2	0.0001	0.9999	clt2
cnj95-17-44	pilgrim x us95-68*	0.156546	0.843454	clt2
cnj95-29-37	marucci x h8-3	0.0200342	0.979966	clt2
cnj95-31-46	marucci x h18-22	0.0001	0.9999	clt2
cnj96-44-80	#35 x early black	0.0001	0.9999	clt2
cnj97-45-16	early red x stevens	0.372436	0.627564	clt2
cnj97-51-7	early red x #35	0.303726	0.696274	clt2
cnj97-57-8	ben lear x lemunyon s1	0.119366	0.880634	clt2
cnj97-57-13	ben lear x lemunyon s2	0.127002	0.872998	clt2
cnj97-63-22	franklin x lemunyon	0.254607	0.745393	clt2
cnj97-91-25	stevens x early red s1	0.337038	0.662962	clt2
cnj97-91-28	stevens x early red s2	0.359799	0.640201	clt2
cnj97-97-21	lemunyon x ben lear	0.0861849	0.913815	clt2
cnj97-98-14	lemunyon x franklin s1	0.273638	0.726362	clt2
cnj97-98-52	lemunyon x franklin s2	0.251685	0.748315	clt2
cnj97-99-9	pilgrim x lemunyon s1	0.14061	0.85939	clt2
cnj97-99-20	pilgrim x lemunyon s2	0.21711	0.78289	clt2
cnj97-105-10	lemunyon x #35 s1	0.0001	0.9999	clt2
cnj97-140-3	black veil x stevens	0.361652	0.638348	clt2
cnj98-125-11	centerville x crimson queen s1	0.158584	0.841416	clt2
cnj98-142-52	#35 x lemunyon s2	0.0001	0.9999	clt2
cnj98-208-11	njs98-66* x demoranville s2	0.189275	0.810725	clt2
cnj98-208-20	njs98-66* x demoranville s3	0.17478	0.82522	clt2
cnj99-21-79	njs98-56* x #35	0.164859	0.835141	clt2

## Sheet: S3
Supplementary Table S3 Population structure (K=3) probabilities. CLT1, CLT2, NS and WLD correspond to cultivars/hybrids, advanced selection, native selections, and wild/native subgroups, respectively
id	accession name	purple ancestry	green ancestry	yellow ancestry	subgroup
us88-121	black veil	0.128236	0.490594	0.38117	ns
us92-64	plum	0.114596	0.873111	0.0122929	ns
us93-3	early red	0.156878	0.788786	0.0543356	ns
us93-18	early richard	0.14626	0.784029	0.0697113	ns
us93-19	early richard	0.144286	0.783471	0.0722426	ns
us93-23	garwood bells	0.0875123	0.847279	0.0652091	ns
us93-47	plum	0.11324	0.804972	0.0817877	ns
us93-53	plum	0.0973428	0.870294	0.0323633	ns
us93-54	garwood bell	0.104706	0.832292	0.0630026	ns
us93-138	howes	0.0633233	0.775955	0.160721	ns
us93-200	eb-type	0.0401274	0.959773	9.9991e-05	ns
us93-201	eb-type	0.0343141	0.965586	9.9991e-05	ns
us93-203	jersey from early richards bog	9.9991e-05	0.0367632	0.963137	ns
us93-221	lemunyon a-1	0.9998	9.999e-05	9.999e-05	ns
us93-224	champions	0.108675	0.767554	0.123771	ns
us94-50	us94-50	9.999e-05	9.999e-05	0.9998	ns
us88-4	thunderlake	0.463439	0.514673	0.0218878	ns
us88-10	paradise meadow	0.155901	0.756199	0.0878997	ns
us88-11	early richard	0.277092	0.722808	9.9991e-05	ns
us88-12	thunderlake	0.18179	0.703351	0.114859	ns
us88-16	stanley	0.156978	0.765553	0.077469	ns
us88-20	eastern variety	0.357676	0.170553	0.471771	ns
us88-29	flat searles	0.264008	0.650438	0.0855544	ns
us88-36	rezin	0.148441	0.459378	0.392182	ns
us88-52	stankavich	0.17555	0.53192	0.29253	ns
us88-53	b.d.	0.0274415	0.508227	0.464332	ns
us88-54	prolific	0.135183	0.56559	0.299228	ns
us88-62	middleboro	0.170778	0.762528	0.0666937	ns
us88-67	wales henry	0.0911341	0.79324	0.115625	ns
us88-111	potters favorite	0.145647	0.352713	0.50164	ns
us88-113	bennett's jumbo	0.9998	9.999e-05	9.999e-05	ns
us88-114	native bb	0.9998	9.999e-05	9.999e-05	ns
us88-115	gebhardt's beauty	0.298699	0.701201	9.9991e-05	ns
us88-118	berlin	0.187905	0.768779	0.0433155	ns
us92-1-10	woodman	0.159285	0.788015	0.0526996	ns
us92-8-5	shaw's success	0.187367	0.772019	0.0406137	ns
us92-9-2	rezin mcfarlin	0.134963	0.768533	0.0965039	ns
us92-10-5	hableman mcfarlin	0.544046	0.388088	0.0678665	ns
us92-11-3	stanley	0.135289	0.507669	0.357042	ns
us93-140	cranmore natives	0.170369	0.753464	0.0761673	ns
us93-209	searles	0.115006	0.495498	0.389496	ns
us94-3	earl rezin	0.184256	0.753332	0.0624121	ns
us94-6	champion sel.1	0.118541	0.537689	0.34377	ns
nj02-4-1	prolific	0.675801	0.196253	0.127946	ns
us88-76	eb sel 5, state bog-sec.13	0.297641	0.599746	0.102613	ns
us88-80	wales henry	0.0983009	0.813732	0.0879668	ns
us88-82	perry red	0.184625	0.753449	0.0619264	ns
us88-83	metallic bell	0.145348	0.790679	0.0639729	ns
us88-85	paradise meadow	0.0998419	0.589858	0.310301	ns
us88-87	me 25	0.190454	0.757689	0.0518577	ns
us88-89	berry berry	0.28556	0.491305	0.223135	ns
us88-92	randel (whiting), lg fr	0.151543	0.763474	0.0849831	ns
us88-97	paradise meadow	0.12667	0.797579	0.0757511	ns
us88-120	wales henry	0.216557	0.756518	0.0269249	ns
us92-19	champion sel.1	0.14948	0.73087	0.11965	ns
us92-30	howland	0.137294	0.794046	0.0686597	ns
us92-33	champion sel.1	0.416242	0.160345	0.423413	ns
us92-47	stanley	0.120274	0.805084	0.0746417	ns
us92-62	sterile howes	0.328367	0.587361	0.0842712	ns
us93-227	mcfarlin	0.138898	0.809326	0.0517763	ns
us93-246	mcfarlin	0.128199	0.798747	0.0730544	ns
us93-261	centenial/howes ?	0.0981339	0.781708	0.120158	ns
nj09-2	pos bugle	0.9998	9.999e-05	9.999e-05	ns
nj09-5	andreson bugle	0.220252	0.742901	0.0368469	ns
nj00-1-3	yellow bell	9.9991e-05	0.787048	0.212852	ns
us89-1	bergman	0.203912	0.774392	0.0216964	ns
us93-71	ben lear	0.0578899	0.87645	0.0656605	ns
us93-73	lemunyon	0.0873559	0.794553	0.118091	ns
us93-74	lemunyon	0.186327	0.28901	0.524664	ns
us93-77	lemunyon	0.0669025	0.795264	0.137834	ns
us93-78	lemunyon	0.104171	0.762889	0.13294	ns
us94-40	bergman	0.0773256	0.755139	0.167535	ns
us92-65	mcphail	0.0749383	0.805706	0.119356	ns
us93-89-8	mcfarlin	0.932165	0.0677347	9.9991e-05	ns
us93-94-8	mcfarlin	0.000545117	0.775127	0.224328	ns
us93-112-4	mcfarlin	0.00270836	0.729115	0.268177	ns
us93-114-7	mcfarlin	9.9991e-05	0.76081	0.23909	ns
us92-59	aviator	0.042926	0.956974	9.9991e-05	ns
us88-24	ben lear	9.999e-05	9.999e-05	0.9998	ns
us88-94	black veil	9.9991e-05	0.284656	0.715244	ns
us92-50	black veil	0.132817	0.171615	0.695567	ns
us88-30	budd's blues	0.11552	0.793288	0.091192	ns
us93-34	budd's blues	0.122283	0.79598	0.0817363	ns
us94-161	budd's blues	0.0489904	0.95091	9.9991e-05	ns
us93-257	centennial	0.0432034	0.956697	9.9991e-05	ns
us88-71	centennial	0.0524911	0.947409	9.9991e-05	ns
us88-116	champion	0.189872	0.730769	0.0793591	ns
us88-79	cumberland	0.295236	0.704664	9.9991e-05	ns
us88-18	early black	0.9998	9.999e-05	9.999e-05	ns
us88-23	early black	0.169827	0.781503	0.0486701	ns
us94-25	early black	0.107262	0.664477	0.228261	ns
us88-55	gebhardt beauty	0.180602	0.39544	0.423958	ns
us88-1	holliston	0.105023	0.665333	0.229644	ns
us88-70	holliston	0.530715	0.390358	0.0789274	ns
us88-110	holliston	0.9998	9.999e-05	9.999e-05	ns
us88-17	howes	0.9998	9.999e-05	9.999e-05	ns
us88-65	howes	0.976059	0.0238413	9.9991e-05	ns
us93-24	howes	9.9991e-05	0.0399384	0.959962	ns
us88-56	lemunyon	9.9991e-05	0.00332637	0.996574	ns
us93-37	lemunyon	9.999e-05	9.999e-05	0.9998	ns
us88-72	mcfarlin	0.0481865	0.951713	9.9991e-05	ns
us93-85-4	mcfarlin	0.9998	9.999e-05	9.999e-05	ns
us92-3-19	potter's favorite	0.0770207	0.263126	0.659853	ns
us89-5	prolific	0.543279	0.380738	0.0759824	ns
us88-33	searles	0.121986	0.482875	0.39514	ns
us88-19	us88-19	0.238811	0.581608	0.179581	ns
us89-3	us89-3	0.12406	0.201836	0.674104	ns
nj91-7-2	island beach, nj	0.176595	0.560681	0.262724	ns
nj91-7-3	island beach, nj	9.9991e-05	0.7256	0.2743	ns
nj91-7-5	island beach, nj	0.0932388	0.841172	0.065589	wld
nj91-7-7	island beach, nj	0.108656	0.855419	0.035925	wld
nj91-7-9	island beach, nj	0.0591645	0.921103	0.0197329	wld
nj91-7-10	island beach, nj	0.128748	0.871152	9.9991e-05	wld
nj91-7-12	island beach, nj	0.0918701	0.90803	9.9991e-05	wld
nj91-7-13	island beach, nj	0.110396	0.889295	0.000309439	wld
nj91-7-15	island beach, nj	0.0516882	0.918939	0.0293723	wld
nj91-7-18	island beach, nj	0.0834065	0.873527	0.043066	wld
nj91-7-19	island beach, nj	0.126425	0.830658	0.0429169	wld
nj91-7-21	island beach, nj	0.122809	0.841755	0.0354358	wld
nj91-7-22	island beach, nj	0.105864	0.871721	0.0224153	wld
nj91-7-23	island beach, nj	0.105847	0.86878	0.0253735	wld
nj91-8-2	sandy neck, mass	0.144064	0.855836	9.9991e-05	wld
nj91-8-3	sandy neck, mass	0.110398	0.846797	0.0428053	wld
nj91-8-5	sandy neck, mass	0.0209236	0.828139	0.150937	wld
nj91-8-8	sandy neck, mass	9.9991e-05	0.768976	0.230924	wld
nj91-8-11	sandy neck, mass	9.9991e-05	0.778795	0.221105	wld
nj91-8-15	sandy neck, mass	9.9991e-05	0.780397	0.219503	wld
nj91-9-1	pilgrim lake, mass	9.9991e-05	0.765368	0.234532	wld
nj91-9-2	pilgrim lake, mass	9.9991e-05	0.793362	0.206538	wld
nj91-9-3	pilgrim lake, mass	0.000841296	0.917946	0.0812129	wld
nj91-9-4	pilgrim lake, mass	0.076744	0.8025	0.120756	wld
nj91-9-5	pilgrim lake, mass	0.0705253	0.883111	0.0463641	wld
nj91-9-9	pilgrim lake, mass	0.037646	0.938992	0.0233616	wld
us92-42	smalley howes	9.999e-05	0.9998	9.999e-05	wld
nj91-9-12	pilgrim lake, mass	0.0205052	0.915105	0.0643896	wld
us92-54	canadian cp	0.122914	0.214984	0.662102	ns
nj91-9-14	pilgrim lake, mass	0.0960201	0.828197	0.0757833	wld
nj91-9-18	pilgrim lake, mass	9.9991e-05	0.944105	0.055795	wld
nj91-10-2	pilgrim lake, mass	9.999e-05	0.9998	9.999e-05	wld
nj91-10-4	pilgrim lake, mass	9.999e-05	0.9998	9.999e-05	wld
nj91-10-8	pilgrim lake, mass	9.999e-05	0.9998	9.999e-05	wld
nj91-10-10	pilgrim lake, mass	0.0449049	0.893125	0.0619701	wld
nj91-10-11	pilgrim lake, mass	9.9991e-05	0.994562	0.00533813	wld
nj91-10-12	pilgrim lake, mass	0.0126067	0.812947	0.174447	wld
nj91-10-16	pilgrim lake, mass	9.999e-05	0.9998	9.999e-05	wld
nj91-10-17	pilgrim lake, mass	0.0234386	0.902608	0.0739532	wld
nj91-10-21	pilgrim lake, mass	9.9991e-05	0.98057	0.0193301	wld
nj91-11-2	pilgrim lake, mass	0.00945508	0.986406	0.00413897	wld
nj91-11-3	pilgrim lake, mass	9.9991e-05	0.974545	0.0253553	wld
nj91-11-4	pilgrim lake, mass	9.9991e-05	0.97162	0.0282802	wld
nj91-12-2	pilgrim lake, mass	0.0811957	0.761358	0.157446	wld
nj91-12-3	pilgrim lake, mass	0.0281642	0.878011	0.0938247	wld
nj91-12-5	pilgrim lake, mass	9.999e-05	0.9998	9.999e-05	wld
nj91-12-6	pilgrim lake, mass	0.0134181	0.894856	0.0917262	wld
nj91-12-12	pilgrim lake, mass	0.0684971	0.873075	0.0584282	wld
nj91-12-13	pilgrim lake, mass	9.9991e-05	0.991297	0.00860313	wld
nj91-13-1	pilgrim lake, mass	9.999e-05	0.9998	9.999e-05	wld
nj91-13-3	pilgrim lake, mass	0.0200778	0.763163	0.216759	wld
nj91-13-5	pilgrim lake, mass	9.9991e-05	0.995833	0.00406694	wld
nj91-13-6	pilgrim lake, mass	9.9991e-05	0.97957	0.02033	wld
nj91-13-7	pilgrim lake, mass	0.13768	0.795504	0.0668159	wld
nj91-13-11	pilgrim lake, mass	9.9991e-05	0.970207	0.0296927	wld
nj91-13-12	pilgrim lake, mass	0.0408483	0.894806	0.0643461	wld
nj91-13-15	pilgrim lake, mass	0.018884	0.915554	0.0655617	wld
nj91-13-18	pilgrim lake, mass	9.999e-05	0.9998	9.999e-05	wld
nj91-13-21	pilgrim lake, mass	9.999e-05	0.9998	9.999e-05	wld
nj91-13-24	pilgrim lake, mass	0.0246859	0.772444	0.20287	wld
nj93-8	fire island, ny	9.9991e-05	0.998823	0.00107653	wld
nj93-16	patchogue, ny	0.114985	0.816307	0.0687075	wld
nj93-17	patchogue, ny	0.084152	0.862265	0.053583	wld
nj93-25	fire island, ny	0.127033	0.790067	0.0829004	wld
nj93-27	fire island, ny	0.0977887	0.777884	0.124327	wld
nj93-37	fire island, ny	0.10869	0.75613	0.13518	wld
nj93-45	fire island, ny	0.134664	0.774962	0.090374	wld
nj93-55	house pond, ny	0.162995	0.692651	0.144354	wld
nj93-56	house pond, ny	0.0885977	0.840578	0.0708239	wld
nj93-57	house pond, ny	0.116458	0.82224	0.061302	wld
nj93-59	house pond, ny	0.0732813	0.885875	0.0408441	wld
nj93-60	house pond, ny	0.10086	0.847138	0.0520021	wld
nj93-53-1	house pond, ny	0.0769676	0.842105	0.0809276	wld
nj93-58	house pond, ny	0.0761241	0.876989	0.0468873	wld
nj93-63-1	house pond, ny	0.115617	0.811618	0.0727652	wld
nj93-64	house pond, ny	9.9991e-05	0.973532	0.026368	wld
nj93-68	house pond, ny	0.0769656	0.877018	0.0460159	wld
nj93-84	amagansett, ny	0.0888925	0.859373	0.0517347	wld
nj93-89	amagansett, ny	0.130964	0.77847	0.0905655	wld
nj93-113	amagansett, ny	0.133859	0.802321	0.0638197	wld
nj93-117-1	cape henlopen, de	0.0957757	0.810144	0.0940798	wld
nj93-117-4	cape henlopen, de	0.108969	0.847033	0.0439978	wld
nj93-117-5	cape henlopen, de	0.0586476	0.863066	0.0782867	wld
nj93-117-9	cape henlopen, de	0.119743	0.843841	0.0364153	wld
nj93-117-10	cape henlopen, de	0.061659	0.90246	0.0358809	wld
nj93-117-12	cape henlopen, de	0.0625827	0.869028	0.0683895	wld
nj93-117-17	cape henlopen, de	0.0931252	0.848612	0.0582623	wld
nj93-117-21	cape henlopen, de	0.0940366	0.832121	0.0738427	wld
cnj93-14-18	wilcox x bergman	0.0793431	0.876366	0.0442905	wld
cnj93-13-100	franklin x #35 s5	0.0551924	0.233331	0.711476	clt2
nj93-118-3	west branch, pa	0.13408	0.754073	0.111846	wld
nj93-118-9	west branch, pa	0.616495	0.383405	9.9991e-05	wld
nj93-118-10	west branch, pa	0.131884	0.790131	0.0779845	wld
nj93-118-8	west branch, pa	0.0835581	0.816256	0.100186	wld
nj93-118-14	west branch, pa	0.1333	0.786351	0.0803494	wld
nj93-118-18	west branch, pa	0.0886079	0.822083	0.0893094	wld
nj95-5	mt. pocono, pa	0.121011	0.791466	0.0875222	wld
nj95-1-1	quaddy head, me	0.0789663	0.849312	0.0717216	wld
nj95-1-3	quaddy head, me	0.0511827	0.880357	0.0684602	wld
nj95-1-4	quaddy head, me	0.0620797	0.859708	0.0782123	wld
nj93-119-6	onieda county, wi	0.129324	0.572121	0.298555	wld
nj93-119-10	onieda county, wi	0.109236	0.567605	0.32316	wld
nj93-119-14	onieda county, wi	0.115561	0.554253	0.330186	wld
nj93-119-15	onieda county, wi	0.12928	0.528614	0.342106	wld
nj93-120-1	cranberry lake, mi	0.167268	0.632841	0.19989	wld
nj93-120-7	cranberry lake, mi	0.165757	0.643133	0.191109	wld
nj93-120-11	cranberry lake, mi	0.145596	0.634617	0.219787	wld
nj93-120-14	cranberry lake, mi	0.128131	0.685882	0.185988	wld
nj93-120-16	cranberry lake, mi	0.0971519	0.690492	0.212356	wld
nj93-120-18	cranberry lake, mi	0.13271	0.644526	0.222764	wld
nj93-120-19	cranberry lake, mi	0.157831	0.624126	0.218043	wld
nj93-120-21	cranberry lake, mi	0.0997113	0.684321	0.215968	wld
nj93-124-2	cranberry lake, mi	0.0745766	0.788404	0.13702	wld
us94-78	west virginia	0.0731723	0.834669	0.0921587	wld
us94-79	west virginia	0.118911	0.804862	0.0762267	wld
us94-83	west virginia	0.0944814	0.847426	0.0580923	wld
us94-87	west virginia	0.250118	0.529305	0.220578	wld
us94-93	west virginia	0.123585	0.427071	0.449343	wld
us94-115	west virginia	0.105272	0.758745	0.135984	wld
us94-121	west virginia	9.9991e-05	0.369427	0.630473	wld
us94-129	west virginia	0.106483	0.784867	0.10865	wld
nj98-2-49	st. charles, des plairs, new brunswick, canada	0.136908	0.755272	0.10782	wld
nj98-2-50	st. charles, des plairs, new brunswick, canada	0.108835	0.78917	0.101995	wld
nj98-2-51	st. charles, des plairs, new brunswick, canada	0.0952381	0.805427	0.0993345	wld
nj98-2-52	st. charles, des plairs, new brunswick, canada	0.096332	0.794047	0.109621	wld
us89-2	beckwith s1	0.391711	0.161788	0.446502	clt1
us92-23	beckwith s2	0.385987	0.188551	0.425462	clt1
us88-58	bergman	0.13994	0.315733	0.544327	clt1
us89-10	crowley?	0.0931423	0.768879	0.137979	clt1
us94-13	franklin	9.9991e-05	0.215355	0.784545	clt1
us88-93	pilgrim	0.407855	0.318883	0.273261	clt1
us88-32	stevens	0.9998	9.999e-05	9.999e-05	clt1
us89-9	stevens	0.9998	9.999e-05	9.999e-05	clt1
us88-34	wilcox	0.0154336	0.0272727	0.957294	clt1
us88-8	#35	9.999e-05	9.999e-05	0.9998	clt1
us88-51	#35	9.999e-05	9.999e-05	0.9998	clt1
us88-73	be4 (willapa red)	0.184402	0.454493	0.361105	clt1
us88-43	ar2	0.454787	0.49693	0.0482822	clt1
us89-12	aw-2	0.225637	0.707616	0.0667471	clt1
njs98-23	crimson queen	0.654363	0.0330137	0.312624	clt1
njs98-35	demoranville	0.0910203	0.138213	0.770767	clt1
NA	gh1	0.682333	0.159342	0.158325	clt1
us94-5	gh?	0.693938	0.184751	0.121311	clt1
cnj95-20-20	scarlet knight	0.628387	9.9991e-05	0.371513	clt1
df-5	us89-11	0.197171	0.690142	0.112687	clt1
cn-8	us89-13	0.14586	0.751224	0.102916	clt1
wsu-77	us89-14	9.9991e-05	0.119502	0.880398	clt1
hyred	hyred	0.561853	0.164215	0.273931	clt1
gh3	gh3	0.614607	0.214091	0.171303	clt1
bg	bg	0.46048	0.245948	0.293572	clt1
gh5	gh5	0.500397	0.275763	0.22384	clt1
us92-4-1	atwood	0.0775935	0.840733	0.0816738	ns
us92-2-7	garwood bell	0.10237	0.830454	0.0671758	clt2
cnj92-12-5	us88-30 x black veil	0.140087	0.657289	0.202624	clt2
cnj92-210-9	black veil x aw2	0.120783	0.853668	0.0255485	clt2
cnj92-213-2	black veil x budd's blues s1	0.0922151	0.824587	0.0831978	clt2
cnj92-213-9	black veil x budd's blues s2	0.356254	0.540195	0.103551	clt2
cnj92-214-32	black veil x gebhardt beauty	0.131229	0.54006	0.328712	clt2
cnj92-218-14	black veil x bergman s1	0.155573	0.485689	0.358738	clt2
cnj92-218-38	black veil x bergman s2	0.573147	9.9991e-05	0.426753	clt2
cnj93-2-35	champion x #35	0.0394453	0.155505	0.80505	clt2
cnj93-9-4	franklin x bergman s1	0.0361217	0.190401	0.773477	clt2
cnj93-9-42	franklin x bergman s2	0.331815	0.273628	0.394557	clt2
cnj93-11-38	pi-4* x us88-21 s1	0.37118	0.321621	0.307199	clt2
cnj93-11-50	pi-4* x us88-21 s2	9.9991e-05	0.0631564	0.936744	clt2
cnj93-13-7	franklin x #35 s1	9.9991e-05	0.0796101	0.92029	clt2
cnj93-13-25	franklin x #35 s2	0.0196227	9.9991e-05	0.980277	clt2
cnj93-13-26	franklin x #35 s3	9.9991e-05	0.0641391	0.935761	clt2
cnj93-13-41	franklin x #35 s4	0.0354384	0.114397	0.850165	clt2
cnj93-15-21	stevens x aw2 s1	0.0274978	0.0322773	0.940225	clt2
cnj93-15-61	stevens x aw2 s2	0.566377	0.261247	0.172377	clt2
cnj93-15-82	stevens x aw2 s3	0.606422	0.24671	0.146868	clt2
cnj93-17-59	wilcox x us88-21 s1	0.25008	0.143504	0.606416	clt2
cnj93-18-65	pilgrim x bergman	0.0351741	0.290605	0.674221	clt2
cnj93-20-7	stevens x #35 s1	0.552311	9.9991e-05	0.447589	clt2
cnj93-20-17	stevens x #35 s2	0.49187	9.9991e-05	0.50803	clt2
cnj93-20-99	stevens x #35 s3	0.437959	9.9991e-05	0.561941	clt2
cnj93-20-121	stevens x #35 s4	0.483389	9.9991e-05	0.516511	clt2
cnj93-20-128	stevens x #35 s5	0.475289	9.9991e-05	0.524611	clt2
cnj93-20-132	stevens x #35 s6	0.465326	9.9991e-05	0.534574	clt2
cnj93-20-147	stevens x #35 s7	0.423733	9.9991e-05	0.576167	clt2
cnj93-20-151	stevens x #35 s8	0.454993	9.9991e-05	0.544907	clt2
cnj93-20-155	stevens x #35 s9	0.567509	9.9991e-05	0.432391	clt2
cnj93-20-202	stevens x #35 s10	0.420708	9.9991e-05	0.579192	clt2
cnj93-21-64	pilgrim x #35 s1	0.165773	0.065468	0.768759	clt2
cnj93-21-128	pilgrim x #35 s2	0.247421	0.000812507	0.751767	clt2
cnj93-21-131	pilgrim x #35 s3	0.257519	0.0189733	0.723508	clt2
cnj93-21-132	pilgrim x #35 s4	0.193945	0.031296	0.774759	clt2
cnj93-21-136	pilgrim x #35 s5	0.227604	0.0403568	0.732039	clt2
cnj93-21-170	pilgrim x #35 s6	0.207225	9.9991e-05	0.792675	clt2
cnj93-22-46	stevens x bergman	0.487213	0.156725	0.356061	clt2
cnj92-114-21	stevens x #35 s11	0.534047	9.9991e-05	0.465853	clt2
cnj92-135-24	ben lear x #35	0.126839	9.9991e-05	0.873062	clt2
cnj93-8-9	#35 x us93-142*	0.101929	0.170094	0.727976	clt2
cnj93-16-39	stevens x us88-21 s1	0.730438	9.9991e-05	0.269462	clt2
cnj93-20-395	stevens x #35 s12	0.416449	9.9991e-05	0.583451	clt2
cnj93-21-318	pilgrim x #35 s7	0.243114	0.0109118	0.745975	clt2
cnj93-21-303	pilgrim x #35 s8	0.173173	0.088973	0.737854	clt2
cnj93-21-309	pilgrim x #35 s9	0.229054	0.0536024	0.717343	clt2
cnj95-8-41	ben lear x us95-71 s1	0.574659	0.0726602	0.352681	clt2
cnj95-11-16	pilgrim x njs99-12	0.185295	0.253776	0.560929	clt2
cnj95-20-8	stevens x njs98-37 s1	0.629729	9.9991e-05	0.370171	clt2
cnj95-20-20	stevens x njs98-37 s2	0.626264	9.9991e-05	0.373636	clt2
cnj96-1-17	#35 x black veil s1	0.0884456	0.249608	0.661947	clt2
cnj96-13-46	bergman x stevens	0.638499	0.0563862	0.305115	clt2
cnj96-44-18	#35 x ben lear s1	0.111561	9.9991e-05	0.888339	clt2
cnj96-44-22	#35 x ben lear s2	0.0801448	0.00918482	0.91067	clt2
cnj96-44-83	#35 x ben lear s3	9.999e-05	9.999e-05	0.9998	clt2
cnj96-46-14	#35 x black veil s2	0.0892436	0.286129	0.624628	clt2
cnj96-52-65	franklin x black veil	0.0768353	0.496799	0.426366	clt2
njs95-32	franklin x pilgrim	9.999e-05	9.999e-05	0.9998	clt2
njs95-37	franklin x stevens	0.580196	0.118413	0.30139	clt2
njs98-34	franklin x ben lear s1	0.0766638	0.197716	0.72562	clt2
njs98-37	franklin x ben lear s2	9.9991e-05	0.0219041	0.977996	clt2
njs98-44	ben lear x franklin	0.0560829	0.170829	0.773089	clt2
njs98-59	franklin x ben lear s3	0.0534233	0.153221	0.793356	clt2
njs98-60	franklin x ben lear s4	0.106918	0.15222	0.740862	clt2
njs98-62	pilgrim x ben lear s1	0.341832	0.244118	0.414051	clt2
njs98-63	pilgrim x wilcox s1	0.220952	0.140769	0.638279	clt2
njs98-65	stevens x wilcox	0.562754	9.9991e-05	0.437146	clt2
njs98-71	pilgrim x ben lear s2	0.299193	0.247167	0.45364	clt2
njs98-75	pilgrim x wilcox s2	0.200793	0.152718	0.646489	clt2
njs99-4	stevens x ben lear s1	0.608324	0.0686734	0.323002	clt2
njs98-11	pilgrim x ben lear s3	0.28627	0.248417	0.465314	clt2
njs98-13	pilgrim x ben lear s4	0.32663	0.252196	0.421175	clt2
njs98-18	pilgrim x ben lear s5	0.344595	0.234714	0.420691	clt2
cnj99-9-25	crimson queen x #35 s1	0.29993	9.9991e-05	0.69997	clt2
cnj99-9-96	crimson queen x #35 s2	0.336937	9.9991e-05	0.662963	clt2
cnj99-52-15	#35 x franklin x ben lear s1	0.191808	9.9991e-05	0.808092	clt2
cnj99-52-69	#35 x franklin x ben lear s2	0.325633	9.9991e-05	0.674267	clt2
cnj93-16-34	stevens x us88-21 s2	0.74351	0.0230097	0.23348	clt2
cnj95-8-56	ben lear x us95-71 s2	0.729784	9.9991e-05	0.270116	clt2
cnj95-17-44	pilgrim x us95-68*	0.709996	0.173191	0.116813	clt2
cnj95-29-37	marucci x h8-3	0.347623	0.0116742	0.640703	clt2
cnj95-31-46	marucci x h18-22	0.390294	9.9991e-05	0.609606	clt2
cnj96-44-80	#35 x early black	0.115175	9.9991e-05	0.884725	clt2
cnj97-45-16	early red x stevens	0.559645	0.369744	0.0706107	clt2
cnj97-51-7	early red x #35	0.0980533	0.2775	0.624447	clt2
cnj97-57-8	ben lear x lemunyon s1	0.684676	0.099058	0.216266	clt2
cnj97-57-13	ben lear x lemunyon s2	0.638474	0.108851	0.252674	clt2
cnj97-63-22	franklin x lemunyon	0.571995	0.142967	0.285038	clt2
cnj97-91-25	stevens x early red s1	0.531555	0.32633	0.142116	clt2
cnj97-91-28	stevens x early red s2	0.670203	0.329024	0.000772794	clt2
cnj97-97-21	lemunyon x ben lear	0.693112	0.0549233	0.251965	clt2
cnj97-98-14	lemunyon x franklin s1	0.481948	0.140238	0.377814	clt2
cnj97-98-52	lemunyon x franklin s2	0.538075	0.141546	0.320379	clt2
cnj97-99-9	pilgrim x lemunyon s1	0.795051	0.119657	0.0852923	clt2
cnj97-99-20	pilgrim x lemunyon s2	0.746358	0.186425	0.0672172	clt2
cnj97-105-10	lemunyon x #35 s1	0.510704	9.9991e-05	0.489196	clt2
cnj97-140-3	black veil x stevens	0.0817378	0.32244	0.595822	clt2
cnj98-125-11	centerville x crimson queen s1	0.248144	0.0888056	0.66305	clt2
cnj98-142-52	#35 x lemunyon s2	0.527545	9.9991e-05	0.472355	clt2
cnj98-208-11	njs98-66* x demoranville s2	0.135475	0.155263	0.709261	clt2
cnj98-208-20	njs98-66* x demoranville s3	0.266562	0.141527	0.591911	clt2
cnj99-21-79	njs98-56* x #35	0.041238	0.11748	0.841282	clt2

## Sheet: S4
Supplementary Table S4. Fst values. CLT1, CLT2, NS and WLD correspond to cultivars/hybrids, advanced selection, native selections, and wild/native subgroups, respectively
marker	comparison
	NS vs WLD	NS vs CLT2	NS vs CLT1	WLD vs CLT2	WLD vs CLT1	CLT2 vs CLT1
chr1_18156	0.010695	0.00568004	-0.0135028	-0.00389125	-0.00340021	-0.00432749
chr1_18178	0.00701383	0.0210839	-0.00541039	-0.00162257	-0.0110438	-0.00491989
chr1_63757	0.0455015	0.0293973	-0.00994811	0.111942	0.0439603	0.0354662
chr1_63768	0.0455015	0.0293973	-0.00994811	0.111942	0.0439603	0.0354662
chr1_67661	-0.00259244	0.0202108	0.019441	-0.0017693	-0.00139626	-0.00955685
chr1_67664	-0.00865794	0.0243674	-0.0145078	0.041944	-0.00626058	-0.00496964
chr1_101756	-0.0031158	-0.0058905	-0.0166361	-0.00576715	-0.0131781	-0.0153907
chr1_391452	0.0470168	0.0104772	0.0228513	0.00833944	-0.0110273	-0.00414277
chr1_391458	0.0470168	0.0104772	0.0228513	0.00833944	-0.0110273	-0.00414277
chr1_395854	-0.00110855	0.118487	0.0128445	0.150785	0.036164	0.0604462
chr1_416710	-0.00177714	-0.00202108	-0.00230131	-0.00222489	-8.53375e-05	-0.000597536
chr1_416722	0.00636787	-0.00385189	-0.00508237	0.00177395	-0.0114719	-0.00832012
chr1_505151	-0.00446935	0.112095	0.026334	0.121246	0.0338961	0.017567
chr1_505192	-0.00331586	0.0077699	-0.00841625	0.000653465	-0.011455	-0.0134706
chr1_506903	0.0335055	0.00755028	-0.00299057	0.0911827	0.134672	-0.013852
chr1_542602	-0.00455626	0.055345	0.017268	0.0483958	0.0139352	-0.00707607
chr1_560680	0.0123171	-0.00278735	-0.00969163	0.0227974	-0.00360042	-0.00384093
chr1_807677	0.0434679	0.0395987	0.0086911	-0.00835175	-0.0224781	-0.0151707
chr1_808096	0.0218152	0.14959	0.214388	0.255279	0.411789	-0.0169276
chr1_1028898	0.0273516	0.0152674	-0.00669719	-0.003017	-0.000222412	-0.00841658
chr1_1028904	-0.00068812	-0.00544572	-0.0116785	-0.00207812	-0.0124806	-0.0133747
chr1_1028930	-0.00481829	0.0254599	-0.0108163	0.0348	-0.0054828	0.00284749
chr1_1029042	0.00833641	-0.00119328	0.0158885	-0.00336667	-0.011629	-0.00495178
chr1_1029047	0.00706363	-0.00119328	0.0158885	-0.00386947	-0.0107782	-0.00495178
chr1_1037100	0.0409095	0.00770753	0.00193169	0.00722114	-0.00293141	-0.010984
chr1_1038131	0.0671912	-0.0016484	-0.0110118	0.0453472	0.0593582	-0.0103852
chr1_1038294	0.00217013	0.00534079	0.00791072	0.0269494	0.0454889	-0.0107124
chr1_1095850	0.0958796	-0.00029505	-0.00921337	0.10399	0.0617469	NA
chr1_1096043	0.000855195	0.032459	-0.0044571	0.0641716	0.02475	-0.00304362
chr1_1096086	0.00680784	0.00380509	-0.00889262	0.0326526	-0.0110411	0.00517674
chr1_1096134	-0.0049635	0.0737313	-0.00965894	0.0761313	-0.00834845	0.123246
chr1_1135113	-0.00412052	0.0126491	-0.00961741	0.0136701	-0.00989453	0.0162846
chr1_1135218	-0.00412052	0.0126491	-0.00961741	0.0136701	-0.00989453	0.0162846
chr1_1257965	-0.00636192	0.00357261	0.043529	0.0135735	0.0597285	-0.000906771
chr1_1260634	0.0346986	0.0409143	0.000135962	0.151064	0.0801	-0.000133149
chr1_1461374	-0.00418064	-0.00288914	-0.00310845	-0.000988779	-0.00635045	0.00600292
chr1_1461436	0.0672124	-0.00460865	-0.0107205	0.0688382	0.0630112	-0.0123181
chr1_1461473	0.030811	0.0432661	-0.0121959	-0.00437835	0.0304494	0.0492308
chr1_1461508	0.0255115	0.0526993	-0.0121467	-0.000508945	0.0211875	0.0575077
chr1_1461689	0.0389732	0.0556074	-0.0128294	-0.00407261	0.0333972	0.0563509
chr1_1497188	0.048377	-0.00188294	-0.00687841	0.0297884	0.0913276	0.00241738
chr1_1497218	0.0451238	-0.00257647	-0.00587423	0.0297884	0.0913276	0.00241738
chr1_1518136	0.0499179	-0.00133493	-0.0144578	0.0251744	0.075556	-0.00202581
chr1_1586127	-0.00359655	-0.0091997	-0.0210799	-0.00666337	-0.020001	-0.0211927
chr1_1586409	-0.00634422	-0.00304229	-0.0175565	-0.00783702	-0.0119243	-0.00269624
chr1_1598465	-0.00506012	0.0180772	-0.0120599	0.0152621	-0.0113235	0.0214668
chr1_1598499	-0.00506012	0.0180772	-0.0120599	0.0152621	-0.0113235	0.0214668
chr1_1598613	-0.00515456	0.0158977	-0.0120599	0.0131304	-0.0117339	0.0186372
chr1_1598631	-0.00515456	0.0158977	-0.0120599	0.0131304	-0.0117339	0.0186372
chr1_1598758	-0.00475945	0.0180542	-0.0126083	0.0123446	-0.0109931	0.0190448
chr1_1612412	0.000194952	0.0401571	0.0057208	0.018403	-0.00579097	-0.00721282
chr1_1633165	-0.00438087	-0.00522955	0.0242263	-0.00322036	0.0404438	0.0192743
chr1_1633179	0.0203935	0.0477461	0.0157771	0.000262172	-0.0155669	-0.0103632
chr1_1633185	0.00589739	0.127144	0.0141385	0.0676055	-0.0140169	0.0298383
chr1_1729952	0.0467966	0.0311911	-0.0175876	0.122356	0.0283931	0.0536597
chr1_1840457	0.0221121	0.0399257	0.0243137	0.103029	0.0666589	-0.00914111
chr1_1840490	0.032549	0.00429511	-0.0132839	0.0761489	0.0368109	-0.00447138
chr1_1840505	0.052874	0.0056594	-0.0131545	0.107735	0.0684344	-0.00447138
chr1_1886854	0.00355628	0.00100561	-0.00476222	0.0151576	0.00481295	-0.00656522
chr1_1940298	-0.00888334	-0.0109236	-0.028326	-0.00785249	-0.0238275	-0.0273166
chr1_2051742	-0.00398354	-0.00466418	0.0171129	-0.00510591	0.00778896	0.00744518
chr1_2057153	-0.00197211	0.000427389	0.00923541	-0.00200206	0.00296384	-0.00305429
chr1_2057157	-0.00328044	-0.00171865	-0.0091973	-0.002294	-0.00937727	-0.00946601
chr1_2057174	-0.000482934	-0.00152327	-0.0106852	-0.00377799	-0.00852989	-0.00942966
chr1_2057178	-0.00414565	0.000960834	-0.00119901	0.000909852	-0.00129991	-0.0106619
chr1_2057181	-0.00264486	-0.00414481	-0.00771663	-0.00325525	-0.00270219	-0.00696382
chr1_2057201	0.0340618	0.0188067	0.0573086	0.0919466	0.278138	-0.00538721
chr1_2057202	0.000142436	0.0373292	-0.00923206	0.0169813	-0.0105377	0.0258173
chr1_2057302	0.0170312	0.0251432	0.0267152	-0.00650096	-0.00935349	-0.0133677
chr1_2063962	0.00952068	0.0521157	-0.015065	0.0960042	-0.00496351	0.122405
chr1_2081716	0.00970376	-0.00350747	-0.0162904	0.000282274	0.00331928	-0.010858
chr1_2126566	-0.00125114	0.0432194	-0.00308482	0.068899	0.00963845	0.0028995
chr1_2127512	-0.00490071	0.0553356	-0.0061056	0.0408078	-0.0121928	0.0109294
chr1_2189911	0.0313259	0.00115136	0.0430799	0.0652055	0.227636	0.00753461
chr1_2534725	0.000580622	0.00952631	-0.00816223	0.0295152	0.0039675	-0.0121852
chr1_2579562	0.133868	NA	NA	0.130011	0.0775639	NA
chr1_2579579	0.0110118	-0.00256062	0.00868092	0.0259577	0.0815589	-0.00156722
chr1_2590393	0.0471631	0.0487534	0.00537211	-0.00451353	0.00102265	0.00209629
chr1_2590396	0.0471631	0.0487534	0.00537211	-0.00451353	0.00102265	0.00209629
chr1_2590418	-0.00263158	0.0625989	0.0362383	0.0837045	0.0580419	-0.00834902
chr1_2590421	0.0471631	0.0487534	0.00537211	-0.00451353	0.00102265	0.00209629
chr1_2618468	0.0121093	0.135614	0.0482386	0.0646925	-0.0047374	0.0177826
chr1_2618489	0.00179279	0.0341905	0.00700979	0.0670196	0.0295078	-0.00757052
chr1_2622141	0.00476056	-0.00257068	0.062502	0.0233822	0.154244	0.02104
chr1_2776360	0	0	0	0	0	0
chr1_2838093	0.018863	-0.00284186	0.00406874	0.00861055	-0.0125151	-0.00505376
chr1_2858461	-0.00105183	0.00324557	-0.00259526	0.0157913	0.0138051	-0.0109514
chr1_2886895	0.00355358	0.0226357	-0.00177983	0.0551543	0.0349923	-0.00675599
chr1_2929556	0.00113931	-0.00240006	0.00127571	0.00581352	-0.00642762	0.00830288
chr1_2930704	0.00213486	-0.00359452	-0.011497	0.0095608	0.00428617	-0.0127872
chr1_2930708	0.00213486	-0.00359452	-0.011497	0.0095608	0.00428617	-0.0127872
chr1_2933990	-0.00521087	-0.00280078	-0.0120879	-0.00636246	-0.0178427	-0.0176355
chr1_2982642	-0.00369172	0.00623282	-0.00750821	0.0122182	-0.00460458	-0.00865678
chr1_2982643	-0.00369172	0.00623282	-0.00750821	0.0122182	-0.00460458	-0.00865678
chr1_3017228	-0.00390613	-0.00834255	0.00191057	0.00156652	-0.0176212	0.0156824
chr1_3017237	0.0325921	0.0964316	0.0192076	0.232409	0.171997	-0.00479801
chr1_3017255	-0.00456253	-0.00921457	-0.012895	-0.00269209	-0.0202315	-0.0105609
chr1_3017411	0.00224281	0.122517	0.118876	0.190964	0.248869	-0.0218675
chr1_3048116	0.0425805	0.122143	0.0621041	0.264119	0.173462	-0.00922572
chr1_3048183	0.0328341	0.129408	0.0738836	0.256044	0.176031	-0.0145504
chr1_3048358	-0.00519837	0.0195335	-0.0143252	0.0108754	-0.0152416	0.0264718
chr1_3048359	0.00352415	-0.00527642	-0.00219576	0.00603773	-0.0103689	0.00332951
chr1_3048913	0.011458	-0.000198151	-0.0079692	-0.000529205	0.0388413	0.00725437
chr1_3048958	0.00944404	0.0364846	-0.00221086	0.0922593	0.0392098	3.29575e-05
chr1_3060784	0.00278901	-0.00379484	0.0150004	-0.00114063	0.0603988	0.0290721
chr1_3097425	0.00147777	0.0482404	-0.0112653	0.0721423	-0.00987043	0.123246
chr1_3097429	0.00440444	0.0498401	0.0514984	0.0172029	0.0248641	0.00028496
chr1_3184889	-0.000212671	0.0126367	-0.00879303	0.0340104	0.00695751	-0.0114713
chr1_3236438	0.0111884	0.0893204	0.00327481	0.156221	0.0432788	0.0805647
chr1_3236463	0.0240044	0.147201	0.0461183	0.270497	0.170133	0.0164718
chr1_3236528	0.0446214	0.144209	0.0973876	0.293083	0.221008	-0.0113289
chr1_3236544	0.0449078	0.146842	0.121035	0.297021	0.246285	-0.00938274
chr1_3236547	0.0480259	0.14237	0.117373	0.297021	0.246285	-0.00938274
chr1_3271324	0.0149964	0.00371653	-0.0103054	0.0466239	0.0223754	-0.00655088
chr1_3288356	0.00911813	0.0217477	0.00536544	0.0527067	0.0248641	NA
chr1_3364325	-0.00266272	-0.00127506	-0.00142351	0.00581285	-0.00616597	0.0148001
chr1_3364326	-0.00343664	-0.000226688	-0.00495348	0.00575557	-0.0073114	0.0123824
chr1_3370706	0.00195203	0.0117479	-0.00915655	0.0372376	-0.0105662	0.0178471
chr1_3370729	0.00195203	0.0117479	-0.00915655	0.0372376	-0.0105662	0.0178471
chr1_3370803	0.0274394	-0.000630777	-0.00134007	0.00455738	-0.0121386	-0.0154973
chr1_3370835	0.00612065	0.0222957	-0.0119229	0.0635071	-0.00194122	0.0178471
chr1_3370856	0.00257264	0.0191469	0.0101908	0.0455515	0.0591479	-0.0106286
chr1_3370861	0.00612065	0.0222957	-0.0119229	0.0635071	-0.00194122	0.0178471
chr1_3370906	0.00195203	0.0117479	-0.00915655	0.0372376	-0.0105662	0.0178471
chr1_3422524	0.0864938	0.00539273	0.0284279	0.0332345	-0.0123798	-0.00433315
chr1_3636340	0.0128037	0.0444204	-0.00790655	0.00400607	0.0121242	0.0255055
chr1_3636346	-0.00174407	-0.00567356	-0.0120123	-0.00535861	-0.0231325	-0.0144749
chr1_3636365	-0.00443386	0.00353038	0.00505866	0.00300179	0.00661265	0.0480595
chr1_3636370	-0.00178049	0.0587098	0.00304076	0.0755293	0.0127648	0.0463846
chr1_3640655	0.00199129	0.00271868	0.00117997	-0.00138761	0.0115293	0.013492
chr1_3660484	0.00369728	0.0248159	0.0048192	0.050643	0.0257077	NA
chr1_3787399	0.0119168	0.0217477	-0.00938491	0.056695	-0.00718254	0.0805647
chr1_3863334	0.0758812	0.0267623	0.123575	0.193929	0.331868	0.0331753
chr1_3863564	-0.00768221	0.0697928	-0.0230192	0.064326	-0.0223707	0.147005
chr1_3898198	0.00485719	0.0490664	0.101839	0.0123246	0.0496996	0.0031594
chr1_3912257	-0.00138271	-0.00206083	0.0043607	0.00511803	0.0198811	-0.00702272
chr1_3912348	-0.0026756	0.0677659	0.0275914	0.0469269	0.0134656	-0.00709785
chr1_3931188	0.020747	0.0172382	0.00256602	0.0613148	0.0315895	NA
chr1_4038190	0.0393437	-0.00435223	0.0321775	0.0318554	0.123602	0.0444096
chr1_4043302	0.036963	0.00562387	0.0415012	0.086883	0.189915	0.00705873
chr1_4096519	0.00033746	0.00805789	0.0138765	0.027405	0.0479238	-0.00969636
chr1_4096524	-0.00131501	-0.00353523	0.0201954	-0.00514936	0.0063621	0.00991275
chr1_4116196	0.00949999	-0.00153061	0.00393764	-0.00199367	-0.0157162	-0.0085965
chr1_4121886	-0.00463559	-0.00567667	0.00246724	-0.00261286	0.000793343	0.0121972
chr1_4121929	-0.00463559	-0.00567667	0.00246724	-0.00261286	0.000793343	0.0121972
chr1_4205343	-0.00296452	0.0322714	-0.012257	0.0505523	-0.00446782	0.0110476
chr1_4205381	-0.00399067	0.0391876	-0.00969163	0.0341957	-0.00812248	0.122322
chr1_4205400	-0.00241009	0.047225	-0.0129826	0.0713301	-0.00446782	0.0257957
chr1_4206401	-0.00430996	-0.00475555	-0.00999923	-0.00413348	-0.00833829	-0.0112089
chr1_4206423	-0.0036785	0.000253116	0.0345169	-0.00268098	0.0211317	0.0035511
chr1_4236599	0.0299756	-0.0033542	0.00781457	0.0181784	0.127145	0.0240063
chr1_4259337	-0.00463987	0.00457583	0.064065	0.00734053	0.0732446	0.0189849
chr1_4274869	-0.00399067	0.0394044	-0.00969163	0.0343828	-0.00812248	0.123246
chr1_4274911	0.00519525	-0.000434325	-0.00544233	0.0197816	-0.0109096	0.00946604
chr1_4275512	-0.00514968	0.0279873	-0.0107982	0.0144329	-0.018093	-0.00787566
chr1_4313166	0.0501785	0.0693298	0.0909037	0.230015	0.260602	-0.0184844
chr1_4427000	-0.00432501	0.0394044	-0.00969163	0.0414344	-0.0122466	0.123246
chr1_4431800	0.0175359	-0.00313547	-0.0079692	0.0061034	0.0572097	-0.00202522
chr1_4501555	-0.00386122	0.0491176	0.0306408	0.0655128	0.04475	-0.0111524
chr1_4542734	0.0537931	-0.00232298	-0.0103726	0.0366185	0.0343391	-0.00878129
chr1_4569523	0.0587125	-0.00252859	-0.0244715	0.0380762	0.223766	0.000195188
chr1_4569677	0.0115536	0.0478102	0.0257734	0.117703	-0.00453792	0.109598
chr1_4642074	-0.00191219	0.0308179	0.0245043	0.0147762	0.0199295	-0.00286824
chr1_4669848	0.044922	0.00468096	-0.0122387	0.0110771	0.0263005	-0.0089933
chr1_4669850	0.044922	0.00468096	-0.0122387	0.0110771	0.0263005	-0.0089933
chr1_4669852	0.044922	0.00468096	-0.0122387	0.0110771	0.0263005	-0.0089933
chr1_4669866	0.0434782	0.000289562	-0.00622021	0.016967	0.00591669	-0.0121594
chr1_4673921	-0.00335581	-0.00806592	-0.00397742	0.00014895	0.0246252	-0.00696508
chr1_4674060	0.00308653	0.0860768	0.042105	0.12742	0.0741561	NA
chr1_4674097	0.0631354	0.00972595	0.063329	0.139764	0.252955	0.00741115
chr1_4769987	0.0094184	0.0030735	-0.0105683	-0.00347023	0.0114787	0.00253957
chr1_4772247	0.00675671	0.0463035	-0.00740736	0.0898307	-0.00973863	0.1158
chr1_4772331	0.0292956	0.0245174	0.0136044	0.115197	0.102902	-0.0118837
chr1_4819770	0.0421065	0.0571458	-0.00336841	0.184963	0.083092	0.00841755
chr1_4819781	0.0752977	0.0944927	0.023422	0.266265	0.155572	0.00413757
chr1_4822560	0.0421065	0.0571458	-0.00336841	0.184963	0.083092	0.00841755
chr1_4822569	0.0327318	0.0384001	0.0347254	0.138025	0.197597	-0.00937413
chr1_4822587	0.00656187	-0.0029277	-0.0121424	0.0185189	-0.0084749	-0.000599836
chr1_4831400	0.00985455	0.0625588	0.00241429	0.0233563	-0.011286	0.0368845
chr1_4831412	0.00370548	0.0735184	-0.00713284	0.0368385	-0.00811572	0.0652141
chr1_4831413	0.011908	0.0836343	0.0242002	0.0382846	-0.0024917	0.0354662
chr1_4831416	0.0186073	0.0570813	0.0292167	0.0149081	0.0012127	NA
chr1_4921106	0.03263	0.0365163	0.0182492	0.131802	0.162887	-0.00987321
chr1_4923928	-0.00457652	0.0666814	0.0403117	0.0741071	0.0444896	-0.0120195
chr1_4942852	0.0106101	0.0400637	0.0292208	0.00416613	-0.00196551	-0.0118142
chr1_4942967	0.000778737	0.0010176	0.00851178	0.0160817	-0.00142692	0.0226758
chr1_4942979	-0.00358838	-0.000987437	0.0779073	-0.00231137	0.0684142	0.0444096
chr1_4983774	-0.00778819	-0.010535	-0.0203884	-0.00851714	-0.0227553	-0.0205774
chr1_4983804	-0.00778819	-0.010535	-0.0203884	-0.00851714	-0.0227553	-0.0205774
chr1_4983809	-0.00778819	-0.010535	-0.0203884	-0.00851714	-0.0227553	-0.0205774
chr1_4984002	-0.00244223	-0.00942145	-0.0131191	-0.00699954	-0.0246804	-0.0187179
chr1_4989993	-0.00272673	0.0505725	0.0401707	0.0712949	0.0734745	-0.00875407
chr1_4990010	-0.00407215	0.0620935	-0.0128273	0.0484343	-0.014203	0.0707419
chr1_4990039	-0.00186961	0.0489897	-0.0144841	0.0772931	-0.00669516	0.0328976
chr1_5003586	0.100634	-0.00135187	-0.0119174	0.132986	0.0914061	-0.0116557
chr1_5003649	0.0459	-0.00324086	-0.0102882	0.0631785	0.105215	-0.0105969
chr1_5029690	-0.00237573	0.0168126	-0.0104355	0.00715869	-0.0110569	0.00725437
chr1_5029692	-0.00197536	0.0218575	-0.00641383	0.0158357	-0.00663235	0.0147606
chr1_5029693	-0.000745515	0.00249013	-0.00306224	0.00619876	-0.000622858	-0.00392697
chr1_5029694	-0.00239292	0.000663686	-0.00516493	-0.000583493	-0.00613021	-0.00766298
chr1_5029697	0.00367998	0.00374772	-0.00399463	-0.00163795	0.0091794	0.00937413
chr1_5029698	0.0211116	0.0132306	-0.00788061	-0.00328476	0.00508462	-0.00156722
chr1_5029709	0.00241559	-0.00245065	-0.00548312	-0.00231137	-0.0103158	-0.00951612
chr1_5029729	0.0292924	0.0067353	-0.0146031	0.0783707	0.0153459	0.00406272
chr1_5093924	0.00457559	0.0617568	0.0173736	0.11174	0.0671003	-0.000138709
chr1_5093942	0.00428374	0.0202983	-0.00193519	0.0566046	0.0305733	-0.00884731
chr1_5093974	0.0014174	0.0404344	0.012228	0.0743212	0.0571963	-0.00520691
chr1_5094303	-0.00399741	0.057267	0.028178	0.0707573	0.0431905	-0.00455073
chr1_5094407	0.0219758	0.0196367	-0.00268806	-0.00824683	-0.0180795	-0.0172553
chr1_5094412	0.0219758	0.0196367	-0.00268806	-0.00824683	-0.0180795	-0.0172553
chr1_5109602	0.0292056	0.0137129	0.0196243	-0.00182664	-0.01002	-0.00948369
chr1_5109604	-0.00249099	-0.00412543	0.00149559	0.00372685	0.0249121	-0.00510713
chr1_5109632	0.0567431	0.0204102	0.0256434	0.134857	0.123322	-0.00786757
chr1_5109641	0.0567431	0.0204102	0.0256434	0.134857	0.123322	-0.00786757
chr1_5109685	0.0195665	0.020197	0.0148059	-0.00488046	-0.0128057	-0.0123311
chr1_5185629	-0.00392369	0.036032	0.0570987	0.0568762	0.0990413	-0.0177098
chr1_5189755	-0.00364388	0.0450472	-0.0129454	0.0658716	-0.0125283	0.0546424
chr1_5189781	0.0369595	0.0435942	-0.0101671	0.160847	0.0114273	0.0609923
chr1_5189793	-0.00532437	0.00344271	0.00535919	0.00409315	0.00737884	-0.0111473
chr1_5281860	0.0227897	-0.00501573	-0.00446321	0.02004	-0.00925925	-0.00542691
chr1_5385795	0.0392522	-0.00349117	0.00272964	0.025804	-0.00563745	-0.00394146
chr1_5385807	0.00371687	-0.00280333	0.00242979	0.0115866	0.0172297	-0.00286824
chr1_5410206	-0.000612934	0.000281157	-0.000176784	0.000453669	-0.000326553	-0.00187928
chr1_5416905	-0.00428991	0.0451306	0.0494632	0.0511439	0.0529309	0.000531861
chr1_5417072	0.0119148	0.0347565	0.0120418	0.076206	0.0423232	NA
chr1_5464056	0.043694	-0.0043291	-0.0126916	0.0458513	0.0294699	-0.0103436
chr1_5484259	-0.00200889	0.0030753	0.0112353	-0.00323573	0.00212842	-0.00770888
chr1_5484268	-0.003215	0.00945296	-0.00332112	0.00224893	-0.00703416	-0.0129027
chr1_5484269	-0.00322766	0.00480464	-0.00888728	-0.000901512	-0.0120728	-0.0108089
chr1_5484270	-0.00236311	-0.00374284	-0.0139452	0.0026916	-0.0108761	-0.0108552
chr1_5484273	-0.00245866	-0.00474426	0.00169842	-0.00307452	-0.0085478	-0.000434781
chr1_5484300	-0.00449669	0.00135274	-0.0125542	0.00276157	-0.0125619	-0.00770888
chr1_5484303	-0.000678181	0.00334726	-0.0144733	-0.00555056	-0.0116654	-0.00821482
chr1_5484313	-0.00436371	-0.00522043	-0.00799529	-0.00483185	-0.00629938	-0.0114446
chr1_5492466	-0.00208192	-0.00995811	-0.0261728	0.00225673	-0.016349	-0.0262121
chr1_5492516	-0.0101471	0.0576115	-0.00982195	0.0756258	0.00265026	-0.00704622
chr1_5528832	-0.00818962	0.0919197	0.0115607	0.0913245	0.0136935	0.228209
chr1_5528872	-0.00810588	0.0959194	0.00926329	0.0948312	0.0116361	0.228209
chr1_5669617	-0.00215588	-0.00339388	-0.0104416	-0.00416259	-0.00863912	-0.00851311
chr1_5693857	0.0543386	0.11859	-0.0257096	0.245137	0.0866792	0.0942856
chr1_5707251	-0.002411	-0.00441774	-0.0113077	0.000450554	-0.0145466	-0.00944267
chr1_5707257	-0.00392881	0.018739	0.0134852	0.0122376	0.00489987	-0.0123923
chr1_5707258	0.0161664	-0.00568524	0.012252	0.0169525	-0.0081408	0.00985787
chr1_5707260	-0.00195766	-0.00503309	-0.0110634	-0.00140853	-0.013641	-0.0106043
chr1_5707264	0.0113374	-0.00112599	-0.0131445	-0.00218718	0.00263828	-0.014748
chr1_5707272	0.00318291	0.0204317	-0.0135414	0.0528371	-0.00393354	0.00611831
chr1_5707904	0.0330534	0.000484565	0.059368	0.00858254	0.263332	0.117007
chr1_5707928	-0.00198773	-0.00272493	-0.0150028	-0.0062395	-0.0154257	-0.014634
chr1_5753861	0.00248148	0.0261756	-0.0119767	0.00396812	0.00044987	0.0309191
chr1_5769536	0.0031523	-0.00268575	0.01719	-0.00267156	-0.00638949	0.0018624
chr1_5769540	-0.00434717	-0.00352174	-0.0102541	-0.00246861	-0.0091861	-0.0121253
chr1_5769555	0.0160463	0.010799	0.0122795	-0.000407927	-0.00198167	-0.00186214
chr1_5847962	0.0168536	0.0293973	0.00821025	0.0765633	0.0423232	NA
chr1_5868396	0.018606	-0.00174145	0.00135268	0.0355339	0.0598198	-0.00602079
chr1_5868503	-0.00337965	0.0281567	0.0138968	0.0389762	0.0267409	-0.0126339
chr1_5957318	0.00975769	-0.00429977	-0.0108797	0.00506519	0.0132285	-0.00788577
chr1_5998791	0.0524765	-0.00429557	0.00406874	0.058145	0.223829	0.000841609
chr1_6130071	0.0177726	0.00364311	0.0376004	0.0458041	0.175979	0.000841609
chr1_6130091	0.00946894	0.0589621	0.0515332	0.0144999	0.0124044	-0.00975251
chr1_6130159	-0.00402708	-0.00112308	-0.00366714	-0.00141563	-0.00262164	0.0122042
chr1_6130160	-0.00413761	-0.00297108	-0.00469425	-0.00259128	-0.00214479	0.00631023
chr1_6135518	0.0228738	0.00837006	0.00915146	-0.0018594	-0.0129327	-0.0109005
chr1_6156489	-0.00327251	0.113668	0.0169524	0.0955558	-0.00194736	0.0241196
chr1_6156525	-0.00325944	-0.00540349	0.0231904	-0.0016663	0.0474726	0.0128853
chr1_6183853	0.0691188	-0.00307985	-0.00727208	0.0532266	0.0470162	-0.0111699
chr1_6192979	-0.00723701	0.0566475	0.0203355	0.0765388	0.0411756	-0.0229752
chr1_6193008	0.00567047	-0.00944047	-0.029711	0.0166415	-0.0208374	-0.0252192
chr1_6246026	0.0163265	-0.00513452	-0.0155959	0.0192175	0.00984671	-0.0136432
chr1_6340483	-0.00397611	0.0375095	0.0565925	0.0246154	0.0393116	-0.00500219
chr1_6340497	0.050778	-0.00110396	-0.00638082	0.0776965	0.120025	-0.010739
chr1_6411577	0.0616934	0.00704219	-0.00312142	0.117443	0.016641	0.0319622
chr1_6520893	-0.00211267	-0.00232704	-0.00569498	-0.00217469	-0.00538294	-0.00576506
chr1_6520895	-0.000738915	-0.00197579	-0.00519357	-0.00157394	-0.00363097	-0.00507226
chr1_6526871	-0.00511834	0.0998524	-0.0079692	0.100658	-0.0119634	0.0508543
chr1_6526896	-0.00511834	0.0998524	-0.0079692	0.100658	-0.0119634	0.0508543
chr1_6526931	0.0222893	0.00549674	-0.0240659	-0.00571909	-0.00993606	-0.021437
chr1_6526932	0.00242399	-0.00931564	-0.025176	0.00255023	-0.0264958	-0.0207003
chr1_6527991	0.0308267	0.0113385	-0.00537383	-0.000512315	0.00087572	-0.00781911
chr1_6578444	-0.00376376	-0.00119157	-0.00870442	-0.00471678	-0.0143847	-0.0116795
chr1_6578516	-0.00376376	-0.00197368	-0.00870442	-0.00495951	-0.0143847	-0.0114918
chr1_6709997	-0.00457536	0.00480218	-0.00919245	0.0105166	-0.0120273	0.0119176
chr1_6710002	0.000246308	0.0199328	-0.0126022	-0.000559992	-0.0186365	-0.00467529
chr1_6710030	-0.00572722	-0.0044315	-0.00653188	-0.00644683	-0.0138628	-0.0122007
chr1_6710035	-0.0047955	-0.00354654	-0.0119636	-0.00416009	-0.0124505	-0.0167307
chr1_6727005	0.00415908	0.00507155	-0.00536186	0.0328286	0.0303269	-0.0122856
chr1_6745735	0.0411947	-0.0046507	0.00162446	0.0413488	0.104533	0.000230083
chr1_6745756	0.0295268	-0.0046507	0.00162446	0.0295406	0.0832815	0.000230083
chr1_6770986	0.0440784	0.0131531	-0.000285012	0.0803622	0.0446861	NA
chr1_6771172	-0.00120531	0.0596288	0.030701	0.0325396	0.00893362	-0.00923157
chr1_6776060	0.0301607	-0.003309	-0.0255462	0.00582763	0.0165364	-0.0170585
chr1_6936979	0.00333216	0.0146058	0.028178	0.0426797	0.0897033	-0.00975525
chr1_6936995	0.00333216	0.0146058	0.028178	0.0426797	0.0897033	-0.00975525
chr1_6936998	0.00333216	0.0146058	0.028178	0.0426797	0.0897033	-0.00975525
chr1_6970966	0.011446	0.0588103	-0.00811472	0.0190109	-0.0059388	0.0741683
chr1_6970983	0.0064772	0.0205629	-0.00518514	-0.000565411	-0.00919909	-0.00185713
chr1_6970994	-0.00339173	-0.004575	-0.00475188	-0.0032011	-0.000316643	-0.00571212
chr1_7079007	0.0574701	-0.00187643	-0.0140789	0.0996325	0.152132	-0.0214793
chr1_7148349	0.0919828	0.0772377	0.0140802	0.242287	0.135289	0.0376639
chr1_7261279	0.0181298	0.00232949	-0.0113526	-0.00245245	-0.00457716	-0.0150474
chr1_7264445	0.0211501	0.0215307	0.00281515	-0.00810511	-0.0206946	-0.0207992
chr1_7264482	-0.00692881	-0.00747396	-0.0156272	-0.00774507	-0.00856683	-0.00834459
chr1_7280310	0.00952119	0.00761524	0.015996	-0.00127697	-0.00262647	-0.00108442
chr1_7280337	0.0034881	0.0126806	-0.00214486	0.0393649	-0.00997448	0.0482638
chr1_7280339	0.00899565	0.0364358	0.0093996	0.0888378	0.0546137	-0.000610304
chr1_7346642	-0.00429908	0.00264849	-0.0202436	-0.00489314	-0.0168313	-0.0087144
chr1_7346698	-0.00466637	0.033704	0.00938372	0.0429263	0.0191324	NA
chr1_7381393	-0.00398449	0.0192663	-0.0102882	0.011284	-0.0126252	-1.82919e-05
chr1_7381513	0.00985892	0.0300288	0.00284328	0.00219043	-0.0109311	-0.00799229
chr1_7381540	0.0741665	0.121219	0.0639239	0.00422895	-0.0103395	-0.00740066
chr1_7434630	0.0113765	0.0704919	0.00477338	0.12418	0.0401459	0.0368845
chr1_7444531	0.00324247	-0.00357668	0.012086	-0.00266995	0.053894	0.0305608
chr1_7444539	0.00423195	-9.083e-05	0.0670032	-0.00393688	0.129543	0.113388
chr1_7444555	0.00324247	-0.00357668	0.012086	-0.00266995	0.053894	0.0305608
chr1_7444800	0.0063072	-0.0052842	-0.0146968	0.00653443	0.00683759	-0.0113289
chr1_7584608	0.0447304	-0.00248861	0.010003	0.0307198	-0.00572976	0.00134128
chr1_7587433	0.0448688	0.000258835	0.0155682	0.0226391	-0.00996347	0.00134128
chr1_7587449	-0.00382504	0.0427768	-0.003353	0.0323929	-0.00749402	0.0154413
chr1_7587451	0.0448688	0.000258835	0.0155682	0.0226391	-0.00996347	0.00134128
chr1_7587489	0.0404489	-0.00124028	0.0127636	0.0226391	-0.00996347	0.00134128
chr1_7589676	0.0404489	-0.00124028	0.0127636	0.0226391	-0.00996347	0.00134128
chr1_7738687	0.021974	0.00280193	0.00810532	0.00213893	-0.0110569	-0.00709785
chr1_7738708	0.021974	0.00280193	0.00810532	0.00213893	-0.0110569	-0.00709785
chr1_7738711	0.021974	0.00280193	0.00810532	0.00213893	-0.0110569	-0.00709785
chr1_7792652	-0.0072795	-0.0057725	-0.0156643	-0.00552246	-0.0143644	-0.0124158
chr1_7792729	0.138226	0.00532784	NA	0.112281	0.0813571	-0.00601024
chr1_7792754	-0.00485323	0.00989335	-0.0125103	0.00897085	-0.00996278	-0.00610655
chr1_7792840	-0.000747678	-0.00480202	-0.00913442	-0.000340299	-0.000178951	-0.00786757
chr1_7861988	0.00446928	0.00461014	-0.00938491	-0.00509853	-0.0119411	-0.00925701
chr1_7899655	0.0374558	-0.00296093	-0.0117265	0.0230461	0.0375276	-0.00686128
chr1_8018252	0.020028	-0.00216877	0.0424056	0.0412317	0.151088	0.0185933
chr1_8104400	0.0243507	0.0419047	-0.0142259	-0.0032264	0.0286312	0.051985
chr1_8109794	0.0388568	-0.00389181	-0.0115295	0.0477434	0.091767	-0.0105948
chr1_8170476	0.0210888	-0.00736977	-0.0159012	0.0256912	0.0488958	-0.02114
chr1_8174749	0.0189812	0.00968678	-0.00470494	0.0665055	0.0458538	-0.00852765
chr1_8174753	0.0189812	0.00968678	-0.00470494	0.0665055	0.0458538	-0.00852765
chr1_8174773	0.0189812	0.00968678	-0.00470494	0.0665055	0.0458538	-0.00852765
chr1_8303656	-0.00453041	0.0486677	-0.0105928	0.0440373	-0.0130786	0.0685606
chr1_8318824	0.00475695	0.0455072	-0.00936868	0.012068	-0.0118337	0.0197582
chr1_8399109	0.0268841	-0.000198151	0.0417894	0.0105989	0.21655	0.086394
chr1_8399140	0.142615	0.0250522	0.00486365	0.25319	0.183264	-0.00880211
chr1_8404516	0.0542725	0.0181061	-0.000295123	0.140415	0.00496774	0.0471431
chr1_8421424	0.0932162	0.00393937	-0.00561475	0.152524	0.156211	-0.0106943
chr1_8421451	0.0476315	-0.000873785	-0.00200855	0.0251178	0.116392	0.0154337
chr1_8427294	-0.00310182	-0.0015053	-0.0118513	-0.00485499	-0.00633025	-0.000309073
chr1_8427307	0.0334534	0.0105103	-0.0123606	0.0926801	0.0598514	-0.00542691
chr1_8427311	0.0476315	-0.000873785	-0.00200855	0.0251178	0.116392	0.0154337
chr1_8469373	0.00686901	0.000539295	0.0043824	0.0246257	0.0221747	-0.00616836
chr1_8524485	0.0242239	0.00182841	0.0940812	0.0552947	0.273318	0.0387833
chr1_8524491	-0.00370196	0.00266198	-0.00917722	-0.00189172	-0.0126818	-0.0107546
chr1_8640798	0.0779056	0.0189301	0.0451249	0.175073	0.188432	-0.00911863
chr1_8640828	0.04014	-0.000749352	-0.0192235	0.00825008	0.0550316	-0.00281665
chr1_8640848	-0.00440406	0.0265421	-0.0233368	0.00554717	-0.016327	0.0269928
chr1_8641087	0.0119205	-0.00105005	-0.0080002	0.000426438	0.0173303	-0.00178615
chr1_8641102	0.0660129	0.044657	0.0370123	0.196454	0.163939	-0.0105148
chr1_8641131	0.0846615	0.0545583	0.0829301	0.24997	0.285403	-0.00440146
chr1_8641212	0.0274922	0.0374049	-0.0071614	0.123515	0.00414951	0.0444096
chr1_8709577	-0.00479654	0.00705371	0.00355704	-0.001195	-0.00890266	-0.0150339
chr1_8827198	0.00226556	0.0572531	0.00971326	0.11042	0.0445327	-0.00918712
chr1_8856846	-0.00147269	-0.00371549	-0.0157202	0.00627349	-0.00917996	-0.00975525
chr1_8856907	-0.00267398	-0.00266092	-0.0152463	0.00627349	-0.00917996	-0.00975525
chr1_8856909	-0.00267398	-0.00266092	-0.0152463	0.00627349	-0.00917996	-0.00975525
chr1_8867136	0.00275262	-0.00428352	0.0183063	0.00610601	-0.00677344	0.0280721
chr1_8867137	-0.00218107	0.000826398	-0.00677517	-0.00370087	-0.0107974	-0.012061
chr1_8867165	-0.00416973	0.00271755	-0.00457969	0.000974284	-0.00597275	-0.0171134
chr1_8867166	-0.0042068	0.000826398	-0.00677517	-0.00049133	-0.00785174	-0.012061
chr1_8887416	-0.0019933	0.0551994	-0.00634192	0.0781854	-0.0154475	0.094076
chr1_8888277	-0.00306566	0.0035532	0.025496	0.0119199	0.0436888	-0.00390651
chr1_8888287	-0.00275246	0.0520358	0.029416	0.0321001	0.011697	-0.0112699
chr1_8888292	-0.00275246	0.0520358	0.029416	0.0321001	0.011697	-0.0112699
chr1_8928021	-0.00095961	0.0431821	-0.00439643	0.0670312	0.00484422	0.0107797
chr1_8928022	-0.00405179	0.0431821	-0.00439643	0.0528374	-0.00245096	0.0107797
chr1_9002621	0.0157689	-0.00458281	0.0118247	0.0022525	0.0949545	0.0343071
chr1_9009515	0.0341559	0.00361237	-0.00593206	0.0069955	0.00100101	-0.0111222
chr1_9009554	0.0736132	0.0995752	-0.00817362	-0.00280781	0.030457	0.050279
chr1_9012352	0.00642131	-0.00265585	-0.0134789	0.0190414	-0.00281888	-0.00761499
chr1_9012385	0.0417955	0.0984341	-0.00541039	0.0089269	0.00545041	0.0444096
chr1_9012410	0.0341559	0.00361237	-0.00593206	0.0069955	0.00100101	-0.0111222
chr1_9104327	0.0108056	0.0283534	0.0307094	0.00319406	0.00327304	-0.000935149
chr1_9104334	0.0218193	0.0774594	0.0479238	0.0142666	-0.00533605	-0.00364184
chr1_9104356	-0.000908973	0.024241	-0.0107611	0.00976505	-0.0109311	0.00410203
chr1_9104414	0.000507951	0.0213913	0.0045128	0.00607248	0.0233135	0.0726219
chr1_9132684	-0.00413761	0.00280193	-0.00221276	0.00197959	-0.00424979	-0.0110206
chr1_9132721	-0.00400761	0.0535321	0.00121295	0.0449421	0.00489657	0.126494
chr1_9132733	0.0524765	0.0112037	-0.0112653	0.104752	0.138612	0.000293105
chr1_9153101	-0.00573144	-0.00291279	-0.0148003	-0.00488582	-0.0181828	-0.0142303
chr1_9153191	0.0120695	-0.00537118	-0.00777794	0.0141435	-0.0130409	-0.0066463
chr1_9153234	0.0120695	-0.00537118	-0.00777794	0.0141435	-0.0130409	-0.0066463
chr1_9206122	-0.004883	-0.00371555	-0.00559051	-0.00494313	-0.0100147	-0.0106769
chr1_9206153	0.0096107	0.0432338	-0.0103292	0.00760957	0.00940311	0.070314
chr1_9206174	0.0556184	0.114414	0.00733709	0.258992	0.101459	0.0733345
chr1_9206245	0.0566633	0.110224	0.00589732	0.254826	0.0982082	0.0733345
chr1_9206246	0.0345404	0.0502546	0.0161788	0.16668	0.116603	-0.00704659
chr1_9224363	-0.0011935	0.000958429	-0.002664	-0.000562763	0.000132925	0.00541593
chr1_9224371	-0.000828932	0.00793437	-0.00320513	0.00432787	-0.00315678	0.00471773
chr1_9224374	-0.00113921	0.000455783	-0.00353282	-0.00075786	-0.00147744	0.00202615
chr1_9224379	-0.000235462	0.0101055	-0.00102334	0.0062918	-0.000393323	0.0118035
chr1_9277700	-0.00315881	0.0808512	-0.0128273	0.063506	-0.0125416	0.116589
chr1_9277849	-0.00475038	0.0614583	0.0594623	0.0421422	0.0435156	-0.00998416
chr1_9277907	0.00266151	-0.00460181	-0.00991466	0.000993849	0.00114649	-0.0117292
chr1_9277913	0.00115779	-0.00245524	-0.0105186	0.0115698	0.00214837	-0.0131057
chr1_9277929	0.00115779	-0.00245524	-0.0105186	0.0115698	0.00214837	-0.0131057
chr1_9277933	-0.00337965	0.0184657	-0.00282471	0.0115249	-0.00649184	-0.00799229
chr1_9277983	0.00115779	-0.00316059	-0.0124316	0.00981796	-0.00424696	-0.0127121
chr1_9278005	0.040342	0.0148607	0.00794861	0.11126	0.104171	-0.0117684
chr1_9278148	-0.00222542	0.051857	-0.0136865	0.0799945	-0.00662913	0.0298381
chr1_9297062	-0.00514447	-0.00539674	-0.0137386	-0.00524724	-0.0139136	-0.0133414
chr1_9332436	-0.00254788	0.0149816	-0.0135571	0.0365459	-0.017259	0.0157108
chr1_9383002	-0.00218308	-0.00196218	-0.0107282	-0.00548025	-0.00917446	-0.00476133
chr1_9383017	-0.0045427	0.00872283	-0.0121653	0.00250326	-0.0164031	-0.00476133
chr1_9487668	-0.00361898	0.00257113	-0.0122976	0.0126352	-0.0133446	0.00343399
chr1_9493367	-0.0047357	0.132418	0.0805013	0.128041	0.0786355	-0.00777677
chr1_9493414	-0.00509658	0.0390901	0.0168581	0.0446052	0.0233957	-0.00970485
chr1_9648577	-0.00579491	0.107506	-0.016076	0.10107	-0.0158612	0.086262
chr1_9695576	0.001048	0.00211012	-0.0132598	-0.00445327	-0.0042421	-0.0024782
chr1_9695619	0.001048	0.00211012	-0.0132598	-0.00445327	-0.0042421	-0.0024782
chr1_9721920	-0.000887091	0.132879	-0.0151202	0.180497	-0.00321184	0.101332
chr1_9757807	-0.00104614	0.00549297	-0.00963467	0.0211607	-0.00212808	-0.0111366
chr1_9771971	0.00985859	0.0229901	-0.0104355	0.0643219	0.00745258	0.0163388
chr1_9771979	0.0171459	0.069028	0.00726485	0.14251	0.0536465	0.0159179
chr1_9771996	0.0171459	0.069028	0.00726485	0.14251	0.0536465	0.0159179
chr1_9772077	0.00725541	0.0267401	-0.00699103	0.0712786	0.0215205	0.00361323
chr1_9772078	0.00450984	0.00415584	-0.0101083	0.0288212	-0.00797653	0.00266882
chr1_9917010	0.00859274	0.00613721	-0.0130443	0.0415245	-0.000714161	0.000702024
chr1_9917175	0.00832675	-0.00457141	-0.00873826	0.002514	0.00865605	-0.00855068
chr1_9941687	-0.00115288	0.137699	0.0495838	0.0986027	0.0236526	0.0086916
chr1_9941736	-0.00115288	0.137699	0.0495838	0.0986027	0.0236526	0.0086916
chr1_9983616	-0.00152184	0.0710069	-0.002988	0.0389003	0.00916206	0.0896347
chr1_9983622	0.0105267	-0.00158411	0.0559124	0.0296557	-0.00227936	0.102853
chr1_10036303	-0.00577174	0.070292	0.0422517	0.0514998	0.0238336	-0.0135392
chr1_10044215	0.0135184	0.114755	0.0370628	0.202111	0.100037	0.00759931
chr1_10044240	0.00852802	0.0517666	-0.0118798	0.0110679	0.00322308	0.0444096
chr1_10197214	0.000148391	-0.00415578	-0.00658808	-0.00491097	0.00637925	0.00152287
chr1_10197331	0.00120866	-0.000998877	0.00852332	-0.00727666	-0.018409	-0.011046
chr1_10197372	0.0619586	0.00535502	0.0341638	0.122216	0.259158	-0.00597108
chr1_10277420	0.0689419	-0.00358307	0.00241429	0.0819628	0.0453622	0.00777852
chr1_10318103	0.00496675	0.0295192	-0.0218017	0.0781977	-0.00127155	0.00443388
chr1_10318419	0.0970795	-0.00458075	-0.00604331	0.0913896	0.179954	-0.00125429
chr1_10331055	0.0123414	-0.00165469	-0.00447276	0.0173389	0.0174169	-0.00559397
chr1_10331056	0	0	0	0	0	0
chr1_10331062	0	0	0	0	0	0
chr1_10339874	-0.00668164	0.002461	-0.0202777	0.00239095	-0.0211481	-0.008154
chr1_10339889	0.000629528	0.0949892	0.0201582	0.126368	0.114911	0.010738
chr1_10339895	-0.00211643	0.0663636	-0.0193513	0.0339581	-0.0204667	0.0345261
chr1_10385856	0.047751	0.00200505	-0.0107482	0.0788995	0.138612	-0.00851206
chr1_10385875	0	0	0	0	0	0
chr1_10385892	0.012556	-0.0016539	-0.00402621	0.0148962	0.00304966	-0.00335013
chr1_10385905	0	0	0	0	0	0
chr1_10489529	-0.00927538	0.0398003	-0.00156099	0.0414341	0.00116102	-0.0204774
chr1_10517619	0.00802004	0.0117156	0.00898359	-0.00132204	-0.00410762	-0.00465918
chr1_10517658	0.00916664	0.0117156	0.00898359	-0.00153542	-0.00431918	-0.00465918
chr1_10544930	-0.00758279	0.156899	0.0620821	0.140159	0.0497847	-0.00521269
chr1_10556275	-0.00430437	0.0184199	0.0306506	0.0260385	0.0425121	-0.0105985
chr1_10572807	-0.00161352	0.0443317	0.0104084	0.0666163	0.0247224	NA
chr1_10639860	0	0	0	0	0	0
chr1_10646944	-0.00438543	-0.00596537	0.00453419	-0.00433835	-0.00424181	0.00739861
chr1_10657509	0.0111889	0.0039968	-0.0102643	-0.0056384	0.0308047	0.0193476
chr1_10673217	-0.00096463	0.0160843	-0.00298151	0.00218392	0.011215	0.0476776
chr1_10673505	-0.00464834	0.00113901	-0.0132594	-0.00441631	-0.0102027	0.000854197
chr1_10673853	0.0158767	0.0660509	-0.0137003	0.125004	0.091767	0.0238846
chr1_10728099	0.00283097	0.048603	-0.0195155	0.00943045	-0.0238712	0.00435402
chr1_10793427	-0.000473501	-0.00190459	-0.00980817	0.011155	0.00658708	-0.0111534
chr1_10793790	0.0052009	-0.00297097	-0.000926752	0.0191853	0.0438083	-0.00871804
chr1_10793808	-0.00369147	0.00316147	-0.0158391	0.0152816	-0.0107395	-0.0105369
chr1_10800780	-0.00357706	0.0101865	0.0186533	0.00290127	0.00440959	-0.0117292
chr1_10800782	0.00126603	-0.00186007	-0.0138163	-0.00473382	-0.000961431	-0.00378707
chr1_10820085	-0.00251341	0.030843	0.0115	0.041212	0.0179225	NA
chr1_10820155	0.00345284	0.0141759	0.00725201	0.0369204	0.022309	-0.00996472
chr1_10820205	0.00137465	0.0255142	0.00725201	0.0444449	0.0194771	NA
chr1_10820237	0.000734572	0.0305736	0.0107367	0.0493567	0.0229885	NA
chr1_10820253	-0.000948296	0.0305736	0.0107367	0.0453985	0.0201484	NA
chr1_10820276	-0.000948296	0.0305736	0.0107367	0.0453985	0.0201484	NA
chr1_10981272	0.139514	0.0209477	-0.0104456	0.0507256	0.0995195	-0.00905446
chr1_10981285	0.139514	0.0209477	-0.0104456	0.0507256	0.0995195	-0.00905446
chr1_10981296	0.135133	0.0163552	-0.0118095	0.0544615	0.0995195	-0.0101144
chr1_11086321	-0.00453835	0.0244696	0.0315402	0.0259946	0.0345944	-0.00952998
chr1_11086344	-0.00421257	0.156262	0.0187938	0.149237	0.0153578	0.0456194
chr1_11086735	-0.00142918	0.0159189	-0.012273	0.0039167	-0.0145175	-0.00260929
chr1_11086910	-0.00568513	0.125674	0.082147	0.124112	0.0810043	-0.0109298
chr1_11155410	0.0254508	-0.00834085	0.00111036	0.0198811	0.0598327	0.00636617
chr1_11157194	-0.00538081	0.171926	0.113441	0.184046	0.126927	0.00215914
chr1_11157243	-0.00238356	0.00352317	-0.0109095	-0.00277311	-0.0123737	-0.0106209
chr1_11288367	0.0734808	0.0224654	0.0201954	0.142588	0.104849	-0.00601024
chr1_11351351	0.000453271	0.0225679	0.0184741	0.0491066	0.0486797	-0.011709
chr1_11417450	0.0119722	0.0524661	0.0604297	0.12305	0.159553	-0.00975858
chr1_11417492	0.0273178	0.0157887	0.0196375	0.0874951	0.0823185	-0.00851206
chr1_11438044	0.0134067	0.0135285	-0.0233824	-0.00843764	-0.0112398	-0.0135317
chr1_11479671	-0.00484033	0.117109	0.0837168	0.106767	0.0736144	-0.00902014
chr1_11527060	0.0139298	0.0180234	-0.00716905	-0.00464507	-0.0111807	-0.0089957
chr1_11527061	0.00325056	0.0189715	0.00532281	0.0498076	0.0278193	-0.0108465
chr1_11527062	0.00496007	0.0104609	-0.00483322	-0.00488195	-0.0157649	-0.0133986
chr1_11527063	-0.00051243	0.0152871	0.00503038	0.0361242	0.0167729	-0.0108465
chr1_11527065	0.0139298	0.0180234	-0.00716905	-0.00464507	-0.0111807	-0.0089957
chr1_11578655	0.0240948	0.0173367	0.023599	0.073717	0.182545	-0.0111164
chr1_11578681	-0.00123887	0.0355092	-0.00659376	0.056028	0.00873773	0.00517674
chr1_11578750	0.010553	0.00253978	-0.0110901	-0.0028372	0.00744765	-0.00327745
chr1_11578751	-0.00308054	0.0713975	0.0242002	0.0580769	0.0166761	0.00161253
chr1_11578774	-0.00371653	0.00713341	-0.0109161	0.0115249	-0.0114138	0.0154413
chr1_11578797	-0.00390935	-0.00083713	0.017209	0.00130057	0.0199295	0.00662517
chr1_11578802	0.0565059	-0.00029505	-0.00921337	0.0656605	0.0363136	NA
chr1_11593769	0.00844748	0.0641689	0.059418	0.0191744	0.012303	-0.0101784
chr1_11654739	-0.00392566	0.0332863	0.00540209	0.0450767	0.0160997	-0.00641174
chr1_11689925	0.0065988	-0.0033665	-0.00634261	0.00666121	-0.00682632	-0.00638455
chr1_11689958	0.0065988	-0.0033665	-0.00634261	0.00666121	-0.00682632	-0.00638455
chr1_11707701	0.0287287	0.0960738	0.054976	0.182111	0.117097	NA
chr1_11734423	0.00731849	0.0208759	0.0197284	-0.00204318	-0.00897406	-0.00948348
chr1_11734439	-0.00409944	8.40803e-05	-0.00892343	0.0044025	-0.00706404	-0.0117357
chr1_11745348	-0.00443325	0.0150396	-0.00330613	0.0166434	-0.00423528	-0.0100985
chr1_11795371	0.00503786	-0.00573921	-0.0122367	-0.00161961	-0.0111838	-0.0184005
chr1_11795383	0.00503786	-0.00573921	-0.0122367	-0.00161961	-0.0111838	-0.0184005
chr1_11795387	-0.00197188	-0.00486591	0.0408122	-0.0056959	0.0183289	0.0231953
chr1_11795392	0.00503786	-0.00573921	-0.0122367	-0.00161961	-0.0111838	-0.0184005
chr1_11795394	-0.0047973	-0.00477783	-0.0104431	-0.00344625	-0.00770338	-0.0136587
chr1_11795396	-0.00197188	-0.00486591	0.0408122	-0.0056959	0.0183289	0.0231953
chr1_11795406	0.00503786	-0.00573921	-0.0122367	-0.00161961	-0.0111838	-0.0184005
chr1_11795410	-0.00197188	-0.00486591	0.0408122	-0.0056959	0.0183289	0.0231953
chr1_11862798	0.00843756	0.0364427	-0.0140291	0.103925	-0.0268929	0.0638509
chr1_11924849	0.00977028	0.00815712	-0.00564027	-0.00513655	-0.0130614	-0.00975525
chr1_11930016	0.00267645	0.00122183	-0.00516049	0.0207723	-0.0122044	0.0117703
chr1_11930237	0.0129475	0.052119	-0.0107482	0.113165	0.0241459	0.0269579
chr1_11930417	0.0133345	0.046735	0.00638059	0.118119	0.0663805	-0.00152002
chr1_11930595	-0.00782112	-0.00149628	0.0700316	-0.0095593	0.0330103	0.0186858
chr1_11930812	0.0379996	0.0115062	-0.00851746	-0.00473432	-0.0217556	-0.0307776
chr1_11939609	0.00434503	0.013108	-0.00498738	-0.00463543	-0.0173648	-0.0086444
chr1_12002951	-0.00603755	0.0056084	0.0163322	0.0141056	0.021965	-0.00781105
chr1_12002980	-0.00450774	0.0287342	0.0339661	0.0509802	0.049789	0.000282126
chr1_12032952	-0.000153741	-0.00445011	-0.00997461	0.00122857	0.000648155	-0.00939586
chr1_12061506	-0.000768012	0.0139999	-0.0104803	0.000865748	-0.0130504	-0.00369511
chr1_12061524	-0.00214991	-0.00288414	0.0212432	0.000827652	0.0106862	0.0315551
chr1_12151391	0.0832615	7.9863e-05	-0.00650287	0.0506869	0.100242	0.00513495
chr1_12151422	0.034957	0.00284169	0.0780281	0.0765742	0.206058	0.0422689
chr1_12158336	0.010594	0.0500184	0.104663	0.00790485	0.0600102	0.0271104
chr1_12158388	0.0122273	0.0534126	0.0938092	0.00809326	0.0444896	0.0113374
chr1_12257370	1.3074e-05	0.0189578	-0.00427811	0.00117553	-0.0158061	-0.00709785
chr1_12257378	0.00441809	0.0562567	0.0558808	0.0212723	0.0253383	-0.00786757
chr1_12257524	0.0314972	0.0189234	0.107745	0.0923148	0.326534	0.0148581
chr1_12257537	0.00995225	0.0972182	-0.00177983	0.15322	0.0591479	0.0381191
chr1_12257539	0.0132917	0.0298101	-0.0118317	-0.00163903	0.000176426	0.012837
chr1_12274127	0.0336035	-0.00357729	-0.00667368	0.0501944	0.0604938	-0.0100453
chr1_12312184	0.0051019	0.0895601	0.0391377	0.134391	0.0723903	-0.00800637
chr1_12312191	0.0255788	-0.00417966	-0.0147808	0.0168304	0.0152093	-0.012876
chr1_12327343	-0.00503184	0.0368064	0.0160129	0.0488221	0.0270287	-0.0125563
chr1_12327344	-0.00587987	0.053985	0.035921	0.0488221	0.0270287	-0.0125563
chr1_12403126	-0.000234282	0.000570977	0.00777987	-0.00662678	-0.0131694	-0.0105727
chr1_12403127	-0.0043267	0.00189542	0.0134534	0.00598786	0.0221373	-0.00553994
chr1_12403128	-0.00410087	-0.00421747	-0.000879264	-0.0046093	-0.00522186	-0.0041667
chr1_12403132	-0.00428823	0.0177165	-0.0116629	0.012251	-0.0123611	0.000348931
chr1_12403172	0.000695006	0.0241784	-0.0126864	0.00323781	-0.00624948	0.0274248
chr1_12403174	-0.00453246	0.00334982	-0.00947431	0.00205481	-0.00935429	0.00672393
chr1_12408473	0.0226536	0.0731998	-0.00983404	0.152261	0.0585032	0.0373983
chr1_12408504	-0.00284771	0.0158401	0.0628504	0.030148	0.0906612	0.00433773
chr1_12449231	0.085362	0.0338951	0.024796	0.220024	0.204417	-0.0195179
chr1_12449260	-0.00695413	-0.00230757	0.0381377	0.00444388	0.0486873	0.0156749
chr1_12523229	0.0122077	0.022455	0.00431746	0.0773352	0.0481273	-0.00926478
chr1_12523316	0.0122077	0.022455	0.00431746	0.0773352	0.0481273	-0.00926478
chr1_12523377	0.0122077	0.022455	0.00431746	0.0773352	0.0481273	-0.00926478
chr1_12523520	0.0122077	0.022455	0.00431746	0.0773352	0.0481273	-0.00926478
chr1_12526019	0.0122077	0.022455	0.00431746	0.0773352	0.0481273	-0.00926478
chr1_12532762	0.0122077	0.022455	0.00431746	0.0773352	0.0481273	-0.00926478
chr1_12532830	0.0122077	0.022455	0.00431746	0.0773352	0.0481273	-0.00926478
chr1_12532925	0.00719023	0.0262927	0.0240571	0.0735722	0.0674157	-0.0108216
chr1_12533136	-0.000948296	0.0107669	0.0112669	0.0249636	0.0207846	-0.00601024
chr1_12562047	-0.00469023	0.0382041	-0.011333	0.0300175	-0.011924	0.019098
chr1_12563639	-0.00204906	0.0114232	-0.0115539	0.0247115	-0.00797653	0.000268015
chr1_12629027	0.0752765	-0.00300602	-0.00512245	0.0966567	0.105618	-0.0118318
chr1_12629096	0.0752765	-0.00300602	-0.00512245	0.0966567	0.105618	-0.0118318
chr1_12641594	0.0126169	0.000992869	-0.00288287	-0.00135062	-0.0118654	-0.00975251
chr1_12641666	-0.00353447	0.0379671	0.0368873	0.0233519	0.0232521	-0.00286824
chr1_12641679	-0.00382977	0.00532008	-0.00829629	0.00377744	-0.00710986	0.014532
chr1_12641693	0.00678171	0.169618	0.0963195	0.102636	0.0460241	-0.00510713
chr1_12641706	0.0110752	0.119543	0.106553	0.203721	0.208738	-0.011284
chr1_12642418	-0.00385946	-0.00365054	0.0065549	-0.00186743	-0.00611094	0.013955
chr1_12665594	0.0247708	0.104756	0.0784736	0.221249	0.196041	-0.0116612
chr1_12665637	0.134289	0.0297388	0.0319086	0.0391231	0.0246997	-0.0142804
chr1_12693929	0.0785007	-0.00529991	0.0404904	0.0642467	-0.0129541	0.0281556
chr1_12718704	0.00513626	0.0804693	0.0281271	0.0401647	0.00583969	NA
chr1_12731307	0.0047309	-0.00424944	-0.00896907	-0.00124206	-0.0157815	-0.0126709
chr1_12739823	0.141911	0.00423815	-0.0173259	0.217394	0.379733	-0.0159214
chr1_12769604	-0.00343224	-0.00308821	0.00036437	0.000383829	-0.00850128	0.00966646
chr1_12769676	0.00530898	0.0189234	0.0808763	0.0536584	0.174737	0.00352652
chr1_12783413	0.137798	0.0242066	-0.0179837	0.214221	0.115514	0.00463166
chr1_12783452	0.000398079	-0.00654181	0.0213255	0.00239984	-0.0118653	0.0271972
chr1_12783453	0.000398079	-0.00654181	0.0213255	0.00239984	-0.0118653	0.0271972
chr1_12798384	0.0334226	0.0143171	0.0316377	-0.00662526	-0.00942135	-0.00634528
chr1_12798407	0.0186273	-0.00179856	-0.0291217	0.053277	-0.0172597	-0.0146565
chr1_12799816	0.152318	0.0175619	0.0345307	0.27006	0.351042	-0.0139164
chr1_12800715	0.0171833	-0.00561687	-0.011404	0.0092775	-0.00440792	-0.0176308
chr1_12925105	0.0230084	0.00702574	-0.0156324	0.0717113	0.0220788	-0.0122905
chr1_12925171	-0.00885953	-0.00813	-0.0159483	-0.00930827	-0.0208367	-0.0214319
chr1_12931733	0.000378769	0.0367481	-0.0117515	0.0646674	0.00358753	0.0401047
chr1_12989990	0.103868	0.0419801	0.00156729	0.245081	0.262262	-0.000661943
chr1_12989993	0.103868	0.0419801	0.00156729	0.245081	0.262262	-0.000661943
chr1_12990029	0.103868	0.0419801	0.00156729	0.245081	0.262262	-0.000661943
chr1_12990187	0.096769	0.0365941	0.00566518	0.224461	0.264807	-0.00493917
chr1_12990190	0.096769	0.0365941	0.00566518	0.224461	0.264807	-0.00493917
chr1_13030014	-0.00282326	0.00334113	0.00986276	-0.00211565	0.0262961	0.0523084
chr1_13030032	-8.09006e-05	-0.00358079	0.0347722	0.00176055	0.0662356	0.0295011
chr1_13030145	-0.00617567	0.0015232	-0.0193005	0.00954231	-0.0142595	-0.0171158
chr1_13030200	0.00738004	0.0305736	0.0112669	0.0617428	0.0335606	NA
chr1_13041919	0.000668554	0.0395003	0.00308416	0.0142972	-0.0114205	-0.00158064
chr1_13224731	0.00187152	-0.0041145	-0.008347	0.00454942	-0.0101548	-0.00610655
chr1_13224848	0.0019796	-0.00083713	-0.00282471	-0.00406812	-0.0109311	-0.010122
chr1_13224862	0.00416461	0.015665	-0.0109194	-0.00165153	-0.0038483	0.00920019
chr1_13224863	0.00156737	0.0258785	-0.00896284	0.00660955	-0.0100904	0.0114836
chr1_13364771	0.0200357	0.0187686	-0.0119711	0.0632826	0.00623913	0.0356502
chr1_13364798	0.0433864	0.020954	-0.00561455	-0.00309893	-0.000346428	-0.0119932
chr1_13459208	0.00933105	-0.00419542	-0.0057551	0.0127102	-0.00996278	-0.00388051
chr1_13506554	0.000745216	0.0465584	0.0425113	0.0795524	0.0698886	-0.00925701
chr1_13506583	-0.00292835	0.0136795	0.00284328	0.00381139	0.0115006	0.0388525
chr1_13561626	-0.00436996	0.0126698	0.0374181	0.0112911	0.0367974	0.00627329
chr1_13561641	0.0155898	-0.00584442	0.0186995	0.017268	-0.00803904	0.0239049
chr1_13584492	0.0268841	0.0271837	0.0931345	0.09749	0.291771	0.00079301
chr1_13731972	-0.000829045	0.0232532	-0.000187061	0.0061038	-0.00979487	-0.00826646
chr1_13732045	0.00202306	0.0147978	-0.0101247	-0.00195407	0.00337136	0.0237553
chr1_13825005	-0.000582879	0.00639998	0.00581076	0.000698697	-0.00120274	-0.00686367
chr1_13825021	-0.00379543	0.0390598	0.0322446	0.032934	0.0280816	-0.00601024
chr1_13825036	0.0026447	-0.000555202	-0.0017827	0.00391616	0.000936543	-0.00153478
chr1_13825042	-0.00235821	0.0759721	0.206008	0.0985373	0.25584	0.00903089
chr1_13825050	-0.000807464	-5.74227e-05	-0.00682491	-0.00287775	-0.00728909	-0.00708606
chr1_13849965	0.0110829	0.0161789	-0.00769336	-0.00451863	0.0158206	0.0252792
chr1_13856540	0.0406263	0.0204784	-0.0130766	-0.0024525	0.0142137	-0.000111236
chr1_13875942	0.0292382	0.204937	0.23531	0.351146	0.454308	-0.026291
chr1_13987656	0.0428629	0.0482404	0.00206175	0.13556	0.0607485	0.0354662
chr1_13993666	-0.00713129	0.17292	0.160049	0.208036	0.189901	-0.0240223
chr1_14059604	0.0165908	-0.00301924	0.0258417	0.0475924	0.172188	-0.00841988
chr1_14172787	-0.00071998	0.00220141	-0.00789095	-0.00280569	-0.00927469	-0.00562607
chr1_14256491	0.102976	0.0368028	0.0136798	0.243922	0.255853	-0.0110167
chr1_14283688	-0.00357671	0.0239323	0.00561223	0.0349999	0.0124273	-0.00861738
chr1_14342870	0.0113563	0.0137982	0.0361413	-0.0082801	-0.00464943	-0.00991034
chr1_14362611	-0.00627879	0.0113288	0.0487042	0.0086853	0.0433068	0.00479633
chr1_14387775	-0.00297807	0.0299394	0.0271157	0.0142327	0.0123631	-0.00938274
chr1_14390282	-0.00492835	0.0197771	0.0388137	0.0131669	0.0297775	-0.00115137
chr1_14390289	-0.00492835	0.0197771	0.0388137	0.0131669	0.0297775	-0.00115137
chr1_14403909	0.0808347	0.000415232	-0.0137689	0.128506	0.11278	-0.0115701
chr1_14403910	-0.00437609	0.0317437	-0.0134659	0.0446433	-0.00227283	0.0364582
chr1_14403931	0.0808347	0.000415232	-0.0137689	0.128506	0.11278	-0.0115701
chr1_14448728	0.00998104	0.0459697	0.0777182	0.00859481	0.0106001	-0.0123718
chr1_14448731	0.0943321	0.0610172	0.0313299	0.253547	0.360115	-0.00543096
chr1_14563047	-0.0003224	0.0345121	-0.00825156	0.00828697	-0.021298	-0.00901296
chr1_14580903	0.0199043	0.0201798	0.00129295	0.0676717	0.0339818	NA
chr1_14588280	0.0565318	-0.000560084	-0.00913442	0.0373255	0.091767	-0.0117684
chr1_14588284	0.0565318	-0.000560084	-0.00913442	0.0373255	0.091767	-0.0117684
chr1_14608154	0.046277	-0.00202199	-0.000681772	0.0276522	0.00261202	-0.0063003
chr1_14784391	-0.00220502	0.00821683	-0.0111693	-0.00444901	-0.0208232	-0.0159278
chr1_14784408	0.0184611	0.0158465	0.166928	0.0862715	0.275597	0.0833022
chr1_14792603	0.0566874	-0.0096375	0.0895228	0.0475465	0.323027	0.109902
chr1_14792619	0.0408063	0.0566025	0.0956374	0.186135	0.205092	0.0150286
chr1_14794662	0.0686752	0.00691913	0.128733	0.145084	0.444963	0.0428608
chr1_14794686	0.00200853	0.0258778	-0.0235102	0.0728784	0.00220727	-0.0051697
chr1_14794698	0.067695	0.0321432	0.109203	0.198565	0.305806	0.0161352
chr1_14824345	-0.00273232	0.00312279	0.00452831	0.0115651	0.0124044	-0.00876286
chr1_14927404	0.128089	-0.000987038	-0.00551562	0.0895642	0.174936	0.0156944
chr1_14928222	0.0255935	0.0103276	-0.0075249	0.0820376	0.06159	-0.00869016
chr1_14935259	-0.00224441	0.1083	0.0378295	0.140122	0.0626129	0.0026865
chr1_14936807	0.00894439	0.0441024	0.133826	0.1018	0.274607	0.00396039
chr1_14946083	0.00334236	-0.00308472	-0.0141887	0.0131526	0.000446982	-0.00853597
chr1_14950970	0.0651716	0.0134113	-0.00456931	0.153684	0.112807	-0.0176165
chr1_15001376	0.0696926	0.0445375	-0.0138722	-0.00149131	0.0670803	0.0419928
chr1_15059767	0.00188349	0.0479665	-0.00719759	0.0192248	-0.011164	0.026256
chr1_15061355	0.011737	0.00706325	-0.0110153	-0.00405306	0.00549128	0.00266882
chr1_15070663	0.0012226	-0.00196218	-0.00949234	0.0107846	0.00239556	-0.0113402
chr1_15070670	0.0012226	-0.00196218	-0.00949234	0.0107846	0.00239556	-0.0113402
chr1_15070681	0.0139934	0.00976588	-0.0116098	-0.00434479	0.00514452	0.00369965
chr1_15149387	0.0479559	0.00567938	-0.0100281	0.0116449	0.0270503	-0.00828813
chr1_15175735	-0.00138203	0.0293973	0.00821025	0.0453985	0.0207846	NA
chr1_15175765	0.0159366	0.00527265	-0.00220291	-0.000728805	-0.0034755	-0.00778948
chr1_15175771	0.0159366	0.00527265	-0.00220291	-0.000728805	-0.0034755	-0.00778948
chr1_15175774	-0.00268515	0.0079567	0.0191361	0.019656	0.0288822	-0.00414277
chr1_15175794	0.0161827	0.0418418	0.0191259	0.000965851	-0.0106498	-0.0143024
chr1_15251863	0.0118775	-0.00138148	0.00482206	0.0263951	0.0433154	-0.00686541
chr1_15251881	0.015552	-0.00252466	0.0148159	0.0287268	0.0694414	0.00239023
chr1_15251901	0.015552	-0.00252466	0.0148159	0.0287268	0.0694414	0.00239023
chr1_15256809	0.0475385	-0.00476832	-0.0128728	0.0449708	0.080349	-0.00870587
chr1_15256954	-0.0042694	0.0229901	0.010003	0.0242864	0.0102149	-0.0120195
chr1_15267395	0.00212594	-0.00629848	-0.0120532	0.00519196	0.00327901	-0.0145855
chr1_15269306	0.0124571	-0.00360209	-0.000789331	0.00509193	0.0350141	0.00409521
chr1_15269314	-0.00423193	0.0703348	0.0352645	0.0647375	0.0288476	-0.00419777
chr1_15269339	0.0124571	-0.00360209	-0.000789331	0.00509193	0.0350141	0.00409521
chr1_15269347	0.0124571	-0.00360209	-0.000789331	0.00509193	0.0350141	0.00409521
chr1_15270583	0.0152113	-0.00400671	0.00822517	0.0241747	0.0588608	0.000475275
chr1_15291933	-0.00116819	0.00912368	0.0201954	-0.00145659	0.00617662	0.00028496
chr1_15337236	0.00716088	0.0460988	0.0259862	0.0901753	0.0577921	-0.0120195
chr1_15337324	-0.00216666	0.0746337	0.126909	0.107122	0.170899	-0.00356686
chr1_15339255	-0.00670051	-0.00553598	-0.0163177	-0.00567102	-0.0194606	-0.0171208
chr1_15345732	-0.00405874	-0.00265684	-0.00827103	-0.0021627	-0.0108523	-0.00432749
chr1_15345770	0.0026649	0.00432003	-0.0105365	-0.00415436	-0.000316643	0.00134128
chr1_15345790	-0.00121682	0.020485	0.0021744	0.0168029	0.00408675	0.0457525
chr1_15345793	-0.00207151	0.0381387	-0.00571782	0.0321935	-0.00637105	0.0266509
chr1_15345818	-0.00405874	-0.00265684	-0.00827103	-0.0021627	-0.0108523	-0.00432749
chr1_15402206	0.00478861	0.000137202	-0.000166922	0.00795606	-0.000641495	0.00173105
chr1_15402227	-0.00308054	0.0349175	0.00713029	0.0248953	0.00123896	-0.00788036
chr1_15402236	0.00296264	-0.00167016	-0.00760743	0.00969017	0.000128869	-0.00693877
chr1_15428931	0.0335631	0.00564469	-0.0115539	0.0685304	0.091767	-0.00414277
chr1_15465769	0.00653119	0.0157448	-0.00448473	0.056046	0.0288713	-0.00894407
chr1_15522347	-0.00365314	0.0164238	0.0694169	0.0102907	0.0597057	0.0291774
chr1_15523275	-0.000647558	0.0150197	0.00851178	0.0300169	0.0179225	-0.00912955
chr1_15531418	-0.00416375	-0.000762683	-0.00979034	-0.00619024	0.0128516	0.0257093
chr1_15531553	0.0246951	0.0879034	-0.0187638	0.192425	0.0491659	0.0430036
chr1_15545570	0.00255295	0.0636504	0.0417894	0.102573	0.105215	-0.00550855
chr1_15545582	0.000276466	-0.000596599	-0.00162037	0.0018533	0.000746733	-0.00178433
chr1_15545585	-0.00107903	-0.000832304	-0.00464986	-0.00117294	-0.00291246	-0.00230136
chr1_15545598	0.0083638	0.00747712	-0.00312234	-0.00194733	0.00188878	0.000876118
chr1_15545601	0.000860743	0.0113265	-0.00383619	0.0310281	0.00992739	-0.00966595
chr1_15550749	-0.00454042	0.199649	0.176765	0.213042	0.190202	-0.00960885
chr1_15567201	0.0286641	0.0229901	0.0322446	-0.00421812	-0.00142692	0.00028496
chr1_15567203	0.000394651	0.156291	0.115432	0.109664	0.0811293	-0.0114261
chr1_15570858	0.0384064	0.0308548	0.106313	0.11661	0.353678	-0.0031884
chr1_15645860	0.0181346	0.00136206	-0.0125673	0.00129294	0.014374	-0.00707607
chr1_15645888	0.0256793	0.0703521	0.000192234	0.142818	0.0438379	0.0805647
chr1_15651468	-0.00422981	0.0311628	0.059821	0.037471	0.063568	0.00248057
chr1_15706200	-0.00414751	-0.00278735	-0.00969163	-0.00249855	-0.00962188	-0.00384093
chr1_15706211	0.00144744	0.0570813	0.00729314	0.0813541	0.0245215	0.0354662
chr1_15706220	4.85401e-05	0.0246324	-0.00259526	0.00784023	-0.0101861	-0.00370265
chr1_15706221	0.00188824	0.0435614	0.0371816	0.074272	0.0625032	-0.0105948
chr1_15706222	0.00894793	0.031265	0.0101908	0.071613	0.0895604	-0.00709785
chr1_15706230	-4.61717e-05	0.0048243	-0.000981323	-0.00128422	-0.00613351	-0.00664462
chr1_15706251	-0.000134082	0.0153826	0.00385454	0.0354759	0.0250602	-0.0087725
chr1_15733300	-0.00321669	-0.00332461	-0.00634612	-0.00212961	-0.0037653	-0.00832486
chr1_15733336	-0.000973522	0.00984429	0.0966283	-0.000688924	0.0661866	0.0437744
chr1_15760261	0.00600321	0.00332029	0.000512802	-0.00409343	0.0397121	0.0319507
chr1_15785499	-0.0080336	-0.00888721	-0.0203905	-0.00739157	-0.014331	-0.0156119
chr1_15808092	-0.00690392	0.0145073	0.00230718	0.0186342	0.00724523	-0.0169768
chr1_15818294	0.00450984	0.0224654	0.0201954	0.00219043	0.00386079	-0.00601024
chr1_15818312	0.00275123	-0.000958416	-0.0057342	0.00901569	-0.000738817	-0.00446815
chr1_15818339	0	0	0	0	0	0
chr1_15818342	0	0	0	0	0	0
chr1_15825225	0	0	0	0	0	0
chr1_15825237	-0.000555	0.0298101	-0.00194063	0.0505716	0.0221016	-0.00200932
chr1_15825253	-0.00342038	0.0891362	-0.00533572	0.0776813	-0.00772182	0.116511
chr1_15825266	-0.00123887	0.0191469	-0.00659376	0.0365654	0.00873773	-0.00414277
chr1_15826900	-0.000907655	-0.00147864	-0.00516573	-0.00220352	-0.00678191	-0.00560621
chr1_15826910	-0.00442717	0.088337	-0.00423569	0.0826026	-0.00575135	0.127831
chr1_15826914	-0.0032912	0.00975361	-0.0012207	0.0171298	0.00383239	-0.0136999
chr1_15826921	-0.00442717	0.088337	-0.00423569	0.0826026	-0.00575135	0.127831
chr1_15826946	-0.00137393	0.000721477	-0.00733809	0.00633142	-0.00702249	-0.00353979
chr1_15826948	-0.00380228	0.0135347	-0.0012207	0.0186771	0.0017308	-0.0131028
chr1_15826949	-0.00442717	0.088337	-0.00423569	0.0826026	-0.00575135	0.127831
chr1_15835725	0.0194733	-0.00192589	0.0262031	0.0508658	0.103875	0.000177506
chr1_15840381	-0.0033326	0.0980295	0.0421974	0.0855585	0.0353058	0.00161253
chr1_15840430	-0.000492495	0.0528165	0.0138968	0.0808041	0.0451403	-0.000309073
chr1_15853292	0.00720353	0.0379843	-0.00609509	0.0969421	0.030518	-0.0112729
chr1_15914351	0.0355608	0.000518948	0.00609746	0.0697144	0.100587	-0.00831017
chr1_15945818	0.00894793	0.031265	-0.00659376	0.071613	0.0453622	0.00266882
chr1_15976860	-0.00263324	0.000701671	-0.00950574	0.00848727	-0.00362172	-0.0108397
chr1_15976888	-0.0036254	0.000383673	-0.0107175	-0.00274275	-0.0077945	0.000559787
chr1_15976889	-0.00105499	-0.00190549	-0.0100944	-0.00417317	-0.0103906	-0.0109285
chr1_15994283	0.00181955	0.0292134	0.0297627	0.0637704	0.0629385	-0.0104332
chr1_16025454	-0.00133103	0.010145	-0.0138376	0.000287915	-0.00749836	0.00266882
chr1_16027319	0.0430447	0.0305736	0.00853528	0.108906	-0.00103946	0.163699
chr1_16035244	-0.00738207	0.0109509	-0.0211326	0.00868259	-0.0212793	1.51657e-05
chr1_16035508	0.01116	0.0352638	-0.0166341	0.106396	0.0409682	-0.00396942
chr1_16089068	0.000431843	0.0889726	0.199314	0.144324	0.302911	-0.00298471
chr1_16089436	0.00231365	-0.00503213	0.0135055	0.0109808	0.0042807	0.0265335
chr1_16145834	-0.00376684	0.056646	0.0182101	0.051097	0.00873773	0.00266882
chr1_16145874	-0.00376684	0.056646	0.0182101	0.051097	0.00873773	0.00266882
chr1_16145878	0.0119235	0.0898328	0.0496683	0.172522	0.15698	-0.00398071
chr1_16178510	0.00801372	0.090368	0.0157415	0.148697	0.0526421	0.0196134
chr1_16178534	-0.00303391	0.00481476	0.0112669	0.0115866	0.0172297	-0.00286824
chr1_16178537	-1.06518e-05	0.0132954	-0.00590726	0.0019506	0.00430437	0.0237006
chr1_16182014	0.00238136	-0.00573428	0.0173299	0.00238831	0.00669083	0.0220686
chr1_16182027	0.0116973	0.0440631	-0.00903083	0.114016	0.0369614	0.0100188
chr1_16182048	-0.00668815	0.0554038	0.0194919	0.0585994	0.0171947	0.00126083
chr1_16290598	0.0162693	0.0211557	-0.010911	0.0611934	0.0112345	0.0323825
chr1_16290601	0.069472	0.00378338	-0.00244232	0.0988599	0.0684161	-0.00935007
chr1_16336070	0.0137243	0.0639284	0.0220334	0.152907	0.132566	-0.0131645
chr1_16368879	0	0	0	0	0	0
chr1_16368885	0	0	0	0	0	0
chr1_16368903	0.000617078	-0.000905588	0.00397928	0.000492203	0.000611696	0.00376138
chr1_16368916	0	0	0	0	0	0
chr1_16368956	-0.000336821	0.00135391	-0.00185315	0.00027877	-0.00145039	0.000262103
chr1_16368958	0.0206837	0.0306667	0.00464237	-0.00262202	-0.0114719	-0.00799229
chr1_16368963	0	0	0	0	0	0
chr1_16400878	0.0144526	0.0137415	0.00441752	0.0708281	0.0805136	-0.0111821
chr1_16401080	0.0281961	0.0133049	0.0390791	0.0957455	0.193227	-0.00612114
chr1_16402186	-0.00246607	0.0610524	0.0182101	0.0763119	0.0453622	0.00386544
chr1_16453778	-0.00135641	0.0142648	-0.015901	-0.00135389	-0.00882746	0.013108
chr1_16453780	-0.00864582	0.0108557	0.00813116	0.0114218	0.00734074	-0.014048
chr1_16453793	-0.00738605	-0.00673017	0.0399712	-0.00673182	0.0483173	0.0524732
chr1_16453796	0.0149904	0.0250048	0.00395583	-0.00506541	0.0723227	0.0958578
chr1_16453811	-0.00745248	-0.00610025	-0.0127864	-0.00692414	-0.0166064	-0.00939942
chr1_16556722	-0.00620655	0.0189201	-0.0206709	0.00854147	-0.0201742	0.00952501
chr1_16607948	-0.00399067	0.0276032	0.017209	0.0233563	0.0145387	-0.00914111
chr1_16642691	-0.00210164	0.0074422	-0.00735861	0.0222661	0.00259662	-0.0101262
chr1_16642700	0.000703689	0.028747	0.0557639	0.00704476	0.0136213	-0.0106027
chr1_16680753	-0.00252627	-0.00386001	-0.0107147	-0.00476527	-0.0153903	-0.0112213
chr1_16680867	0.00099688	0.0290145	-0.00421094	0.0621112	0.014483	-0.00331724
chr1_16688357	0.0396647	-0.00221033	0.0173633	0.0599272	0.114786	0.0039644
chr1_16688547	7.16273e-05	-1.11005e-05	-0.000601791	0.00725747	0.00925325	-0.00668693
chr1_16688555	0.0467197	-0.00223032	0.0100205	0.0689204	0.112152	-0.00206228
chr1_16688559	7.16273e-05	-1.11005e-05	-0.000601791	0.00725747	0.00925325	-0.00668693
chr1_16692325	0.0439818	0.014546	-0.0241407	0.129199	0.0307596	-0.00377344
chr1_16692329	0.0255512	0.06457	-0.0131453	0.153681	0.00536076	0.0553974
chr1_16692360	0.0439818	0.014546	-0.0241407	0.129199	0.0307596	-0.00377344
chr1_16692361	0.0439818	0.014546	-0.0241407	0.129199	0.0307596	-0.00377344
chr1_16692563	0.0152039	-0.0046329	0.00969666	0.0427567	0.084146	-0.0143808
chr1_16692581	0.0152039	-0.0046329	0.00969666	0.0427567	0.084146	-0.0143808
chr1_16692583	0.0152039	-0.0046329	0.00969666	0.0427567	0.084146	-0.0143808
chr1_16692584	0.0152039	-0.0046329	0.00969666	0.0427567	0.084146	-0.0143808
chr1_16692586	0.0435237	0.0176092	-0.0258726	-0.00501933	0.0571099	0.0164028
chr1_16692654	0.00341759	-0.00982102	-0.00647673	0.00706604	0.0318831	-0.0143095
chr1_16692658	0.00304255	-0.00931553	-0.0177837	0.00624711	0.00420264	-0.0227842
chr1_16698246	0.0421768	-0.00221033	0.0173633	0.0628774	0.118876	0.0039644
chr1_16698271	0.0421768	-0.00221033	0.0173633	0.0628774	0.118876	0.0039644
chr1_16698297	-0.00246607	0.056646	0.0182101	0.071613	0.0453622	0.00266882
chr1_16700724	0.0937663	0.178705	0.130248	0.399749	0.321457	-0.0149734
chr1_16700734	0.0937663	0.178705	0.130248	0.399749	0.321457	-0.0149734
chr1_16700740	0.0937663	0.178705	0.130248	0.399749	0.321457	-0.0149734
chr1_16700757	0.0937663	0.178705	0.130248	0.399749	0.321457	-0.0149734
chr1_16700924	-0.00822754	0.0871869	0.0235747	0.105821	0.0261781	0.0309378
chr1_16748366	0.0177301	0.0119105	-0.00853637	-0.0047627	-0.00437423	-0.00484281
chr1_16751185	0.0327987	-0.0043356	0.00490728	0.0353068	0.0782149	0.00219469
chr1_16755502	0.0527615	0.13098	0.100905	0.286975	0.227454	-0.0170015
chr1_16755505	-0.00587382	0.0715043	-0.0211743	0.051224	-0.0209566	0.0182777
chr1_16784562	0.000639544	0.0449293	0.0777182	0.0218499	0.0331693	-0.0122552
chr1_16785056	0.00581117	-0.00691838	-0.0141195	0.0178198	0.0137797	-0.0197073
chr1_16805339	0.0069553	0.00166852	0.0161112	0.0342478	-0.0111588	0.0511632
chr1_16805340	0.0069553	0.00166852	0.0161112	0.0342478	-0.0111588	0.0511632
chr1_16805444	-0.00627914	0.00197216	-0.0141427	0.0036214	-0.0164228	-0.00449486
chr1_16835227	-0.00121859	0.0898042	0.0727497	0.0547775	0.0371756	-0.0105606
chr1_16849387	-0.00555921	0.129908	0.0980864	0.125647	0.094883	-0.00939089
chr1_16849405	-0.00484419	0.143131	0.111461	0.125647	0.094883	-0.00939089
chr1_16870604	-0.00484419	0.143131	0.111461	0.125647	0.094883	-0.00939089
chr1_16870610	-0.00484419	0.143131	0.111461	0.125647	0.094883	-0.00939089
chr1_16870636	-0.00484419	0.143131	0.111461	0.125647	0.094883	-0.00939089
chr1_16886794	-0.00555921	0.129908	0.0980864	0.125647	0.094883	-0.00939089
chr1_16886829	-0.00484419	0.143131	0.111461	0.125647	0.094883	-0.00939089
chr1_16951419	-0.00362605	0.0389327	0.212229	0.0217701	0.174409	0.0708457
chr1_16965970	0.0145756	0.0234718	0.00131784	0.0676717	0.0339818	NA
chr1_17015684	0.000640055	0.0177411	0.0179234	0.0449087	0.04932	-0.0102687
chr1_17015757	0.0345371	0.0136972	0.0900898	0.103909	0.260128	0.0241368
chr1_17022601	0.0276353	0.0206297	0.0969732	0.107189	0.251754	0.0182021
chr1_17022916	0.0290462	0.0357775	0.0953201	0.138153	0.250743	0.00209666
chr1_17022920	0.021105	0.0357775	0.0953201	0.123505	0.229135	0.00209666
chr1_17064037	0.00142212	0.0196286	0.0200708	0.0501041	0.0551617	-0.0102687
chr1_17064073	0.0107787	0.00618618	0.00777263	-0.00390574	0.0452818	0.0412442
chr1_17077323	0.020672	0.0216595	-0.00773993	-0.00496211	-0.00502021	-0.00409917
chr1_17077683	0.10736	0.034749	0.00248094	0.196825	0.129007	NA
chr1_17077687	-0.00331935	-0.00341588	0.0713332	-0.0050418	0.0530063	0.0540432
chr1_17077688	0.00773654	0.00164588	0.0426193	-0.00362362	0.00568739	0.0165746
chr1_17077689	-0.00553151	0.0164887	-0.0077323	0.024514	-0.00177718	-0.00914893
chr1_17157596	-0.00384221	-0.00310075	-0.00756028	-0.0021627	-0.0108523	-0.00432749
chr1_17178315	0.0170072	0.0608603	0.114031	0.0109207	0.0150956	-0.0122552
chr1_17178320	0.0240662	0.00772855	0.0272431	0.0745598	0.151387	-0.00409704
chr1_17178328	-0.00405874	-0.00265684	-0.00827103	-0.0021627	-0.0108523	-0.00432749
chr1_17229544	0.00585444	0.0235596	-0.00725821	0.000378558	0.0143414	0.0369332
chr1_17240161	-0.00309674	0.0526602	0.0261992	0.0644635	0.0313933	NA
chr1_17321357	-0.00135842	0.0406041	0.0261992	0.0225275	0.0121322	-0.00914111
chr1_17373328	0.000872408	-0.00155801	-0.00479862	0.00331553	-0.00207689	-0.00266195
chr1_17373333	-0.00158281	0.00853104	-0.0029649	0.0226921	0.0139566	-0.0105426
chr1_17414230	0.0131781	0.00116091	0.0201954	-0.00089919	-0.00142692	0.00662517
chr1_17414269	0.0131781	0.00116091	0.0201954	-0.00089919	-0.00142692	0.00662517
chr1_17435102	-0.00554638	-0.00462002	-0.0129971	-0.00454749	-0.0155843	-0.0130816
chr1_17435208	-0.00464069	-0.00315272	-0.00487449	-0.00572179	-0.0111977	-0.0122622
chr1_17502914	0.024773	0.00243305	0.0106873	0.0745855	0.118101	-0.0172346
chr1_17502933	0.024773	0.00243305	0.0106873	0.0745855	0.118101	-0.0172346
chr1_17523409	-1.53644e-05	0.0545929	0.110478	0.0324451	0.0601254	-0.0117292
chr1_17602649	0.00200791	0.0160115	-0.00864784	-0.0010774	-0.0141563	-0.00707607
chr1_17630413	-0.00168826	0.0623553	0.0867257	0.044524	0.0499467	-0.0140353
chr1_17630433	0.00259391	0.0401362	0.0728923	0.0751351	0.150012	-0.00946151
chr1_17630437	0.00259391	0.0401362	0.0728923	0.0751351	0.150012	-0.00946151
chr1_17630447	0.00259391	0.0401362	0.0728923	0.0751351	0.150012	-0.00946151
chr1_17675485	0.0543835	-0.00374423	0.0341361	0.0400723	0.26798	0.0601331
chr1_17720779	0.0332468	-0.00212994	-0.0105615	0.0177569	0.0122127	-0.0112384
chr1_17722384	0.0319826	-0.00548432	-0.0273397	0.0533137	0.0273492	-0.0261971
chr1_17734872	0.0243442	0.0495309	0.0439922	0.142158	0.195595	-0.010742
chr1_17734894	0.0240948	0.0137823	-0.00938491	0.0685304	0.091767	-0.00414277
chr1_17734937	0.0138895	0.017812	-0.012821	-0.00425753	0.00382341	0.00955467
chr1_17734955	0.0105665	0.0195724	-0.00779236	-0.00363885	-0.0105217	-0.00392717
chr1_17791523	-0.00755735	0.0743884	-0.00789627	0.0652571	-0.0112829	0.0697705
chr1_17812247	-0.00848497	0.0317754	-0.0214852	0.0209175	-0.0220525	0.0131109
chr1_17812272	-0.0061662	0.0416596	-0.0188428	0.0209175	-0.0220525	0.0131109
chr1_17823240	0.0405956	0.0384632	0.0147615	0.119896	0.0735446	NA
chr1_17912913	0.0154815	0.0581996	0.0400037	0.00739483	-0.00801493	-0.0100506
chr1_17933946	0.00450984	0.0224654	0.0201954	0.00219043	0.00386079	-0.00601024
chr1_17954462	0.0286757	0.0149937	-0.0109243	0.0774211	0.0977704	-0.00407102
chr1_17960749	0.00450984	0.0224654	0.0201954	0.00219043	0.00386079	-0.00601024
chr1_18004982	0.0182087	0.0216414	0.00410491	-0.00956543	-0.0285812	-0.0250239
chr1_18005033	0.00818803	-0.0115842	-0.0187874	0.0099586	0.0384743	-0.0174714
chr1_18140646	0.00874266	0.0101873	-0.00527453	-0.00484018	0.0241953	0.028812
chr1_18145535	-0.00639546	0.011389	-0.00397438	0.00577857	-0.00574727	0.0487158
chr1_18230800	-0.00413786	0.136714	0.0918208	0.101243	0.0646431	-0.00900806
chr1_18236363	-0.000401154	0.000588892	0.000836774	0.00156714	0.00194247	-0.000183511
chr1_18249250	-0.00349869	-0.00372693	-0.0121475	-0.00461043	-0.0106087	-0.0108242
chr1_18323399	0.0103472	0.0739569	-0.0118811	0.0210479	0.00915686	0.0766639
chr1_18366199	0.0105848	-0.00513798	-0.00333843	0.0138661	-0.0134105	0.00314551
chr1_18366305	-0.00384542	-0.00396093	0.0181645	-0.00720321	0.00311728	0.00465582
chr1_18366501	-0.0076007	0.0319795	0.00856836	0.0329469	0.00677681	-0.0121811
chr1_18423651	-0.00444927	-0.00444378	-0.00889285	-0.00398742	-0.00646908	-0.00472908
chr1_18423667	-0.00217941	-0.00426328	0.00473436	8.57821e-05	-0.00493885	0.0112205
chr1_18423673	0.000825764	0.0325692	-0.0113697	0.0120908	-0.00369597	0.0498871
chr1_18423676	-0.00411527	0.00187585	0.0172588	0.00376734	0.0190696	0.00324184
chr1_18437650	0.0079143	0.00911665	0.0739921	0.0499707	0.170437	0.0142006
chr1_18437711	0.00894793	0.031265	-0.00659376	0.071613	0.0453622	0.00266882
chr1_18517380	0.0102965	0.0112946	0.0188954	-0.00430874	-0.00455983	-0.00587822
chr1_18517399	-0.00429819	0.0948558	-0.000837036	0.108641	0.00804015	0.0529311
chr1_18520684	0.0146606	0.0173366	0.00242979	0.0539143	0.0280816	NA
chr1_18520704	0.0493348	0.00450239	0.0513385	0.0941009	0.254556	0.0131129
chr1_18554154	0.0850133	0.0349884	-0.0138376	0.162016	0.0555601	0.0692679
chr1_18554261	0.0240056	-0.00403536	-0.00784557	0.0159938	0.0546317	0.000296881
chr1_18581883	-0.00497512	0.0662606	0.00575685	0.0662606	0.00575685	0.0104362
chr1_18581902	0.0166072	0.0182064	-0.0194595	-0.00737194	0.00111431	0.00454273
chr1_18581910	0.00213942	-0.00359028	-0.0184869	0.0152782	-0.0146399	-0.0192914
chr1_18699794	0.0778819	-0.00494845	0.0063533	0.0726664	0.16038	0.00982808
chr1_18699839	0.064719	0.0149552	-0.011221	0.0108868	0.039649	-0.00251123
chr1_18699883	0.064719	0.0149552	-0.011221	0.0108868	0.039649	-0.00251123
chr1_18765528	0.0778819	-0.00494845	0.0063533	0.0726664	0.16038	0.00982808
chr1_18794505	-0.000688695	0.037021	0.0746985	0.0651326	0.126987	-0.00628229
chr1_18824626	-0.00334764	0.00511296	0.0301561	-0.00167403	0.0120235	-0.00348977
chr1_18824640	0.0671339	0.0158193	-0.01212	0.00999603	0.0415987	-0.00405147
chr1_18846509	0.0693767	0.0519439	0.0178891	-0.00272338	-0.00572976	-0.0112904
chr1_18929974	-0.00111632	-0.00108242	-0.00938491	0.00788967	-0.011286	0.00250729
chr1_18929975	-0.00204906	0.00425766	-0.0115539	-0.00198557	-0.00797653	0.00250729
chr1_19046655	-0.00197737	-0.00167888	-0.00678492	0.00720915	-0.0121331	0.00541289
chr1_19054556	0	0	0	0	0	0
chr1_19054562	-0.000623018	0.0362502	-0.00651229	0.0541746	-0.0108869	0.116511
chr1_19217790	-0.00444381	-0.000176925	-0.0122265	-0.000985865	-0.0121403	-0.00760987
chr1_19220839	0.103591	-0.00448203	-0.0156127	0.0745073	0.100568	-0.0136665
chr1_19225101	0.024074	0.0188186	-0.00547159	-0.00288666	0.00145989	-0.00194584
chr1_19225119	0.00683163	0.00442607	-0.00159037	-0.00308081	0.0237166	0.0191568
chr1_19225124	0.00683163	0.00442607	-0.00159037	-0.00308081	0.0237166	0.0191568
chr1_19225139	0.00683163	0.00311569	-0.00159037	-0.00280524	0.0237166	0.0164803
chr1_19341813	0.0942896	-0.00404836	-0.00304525	0.0981555	0.0388236	-0.000329545
chr1_19362745	0.0224238	-0.00395058	-0.00969163	0.0164961	0.0591479	-0.00707607
chr1_19362825	0.0430236	-0.00395058	-0.00969163	0.0373255	0.138612	-0.00707607
chr1_19441600	0.00612964	-0.0103925	0.00193407	0.00277991	-0.0159701	-0.00381747
chr1_19530766	0.0206902	0.00946454	0.0247426	-0.00283459	-0.00907307	-0.00200932
chr1_19734188	0.0397609	0.0915485	0.00421332	0.206274	0.210273	-0.00182149
chr1_19738117	0.0333373	0.0208653	0.0183563	-0.0027624	-0.0105246	-0.0103285
chr1_19738122	0	0	0	0	0	0
chr1_19738145	0.0333373	0.0208653	0.0183563	-0.0027624	-0.0105246	-0.0103285
chr1_19763768	0.0218431	0.0176659	0.0124695	-0.0050834	-0.0143704	-0.0129206
chr1_19799741	-0.00372962	-0.000739113	-0.00750086	0.0046818	-0.0124611	0.00486239
chr1_19799903	0.0209124	-0.0037035	-0.0119425	0.0115668	0.0520145	-0.00498878
chr1_19799954	0.0206902	0.0126145	0.0247426	-0.00378326	-0.00907307	-0.00414277
chr1_19801490	0.0365567	-0.00361545	-0.00839811	0.0469869	0.0872614	-0.0104821
chr1_19893402	0.00255295	0.00054227	0.0203742	0.0183629	0.0718101	-0.00243754
chr1_19954144	-0.00402708	-0.00355101	-0.0104355	-0.00359907	-0.0104773	-0.0115071
chr1_20107436	-0.00128733	0.00429625	0.00560895	0.00223721	0.00264037	-0.00137194
chr1_20107473	-0.00128733	0.00429625	0.00560895	0.00223721	0.00264037	-0.00137194
chr1_20107480	0.00841715	-0.00214458	0.00173802	0.00717947	0.0288452	0.00281883
chr1_20107484	0.00377042	-0.0019652	0.00693808	0.00591028	0.0288452	0.00426606
chr1_20178044	-0.00337496	-0.00357942	0.0444769	-0.00489631	0.0326987	0.0269985
chr1_20178075	-0.00337496	-0.00284562	0.0444769	-0.00459492	0.0326987	0.0240572
chr1_20178089	-0.00337496	-0.00284562	0.0444769	-0.00459492	0.0326987	0.0240572
chr1_20220004	0.00137465	0.02616	0.00831113	0.0453985	0.0207846	NA
chr1_20335901	0	0	0	0	0	0
chr1_20335903	0	0	0	0	0	0
chr1_20335945	0	0	0	0	0	0
chr1_20367065	0.0407919	0.00854915	0.0842807	0.0871388	0.326534	0.019098
chr1_20368771	0.0407919	0.00854915	0.0842807	0.0871388	0.326534	0.019098
chr1_20460822	0.00513534	0.0517839	-0.00705881	0.0788995	0.0417097	0.0158627
chr1_20466583	0.00387364	-0.00204337	0.00056384	0.00710653	-0.00740718	0.00403817
chr1_20466587	-0.00391363	0.0186873	0.00206175	0.0147762	-0.000316643	-0.0112904
chr1_20466605	-0.00166377	-0.00184959	-0.00399463	-0.00206953	-0.00141084	-0.00166192
chr1_20466620	0.00365119	0.00831758	-0.00353852	0.0302615	0.0111267	-0.00250295
chr1_20466733	0.158261	-0.00582997	-0.0126301	0.174779	0.0996403	-0.00797204
chr1_20468028	0.0956089	-0.0027733	-0.00672415	0.121246	0.123879	-0.00985289
chr1_20516282	0.0826724	-0.00452592	0.00379734	0.0814784	0.0166704	0.00379708
chr1_20553490	0.0216908	0.0220641	0.0220496	-0.00495617	-0.0125458	-0.0106571
chr1_20580389	0.0105973	0.0247144	0.162023	0.076564	0.31378	0.0273207
chr1_20595649	0.0870979	-0.00397525	-0.00459571	0.0948439	0.0364265	-0.000329545
chr1_20728905	-0.00430508	-0.00705293	-0.0143638	-0.00279865	-0.0181975	-0.0109355
chr1_20732751	0.00239749	0.00631265	-0.00956254	-0.00370285	-0.00962188	-0.00707607
chr1_20769779	-0.00168251	0.0207362	0.0053302	0.0349431	0.0162753	-0.010614
chr1_20769805	-0.00220496	0.0233422	0.0128463	0.0358699	0.0232656	-0.0115071
chr1_20775643	-0.00321934	-0.000532227	-0.0119594	0.00549031	-0.0134384	-0.00440146
chr1_20784467	-0.00607581	0.00792903	-0.0172855	0.000634236	-0.0231031	-0.0167208
chr1_20846728	0.00145908	0.0524827	0.094266	0.0263921	0.041134	-0.0122552
chr1_20900785	0.00239749	0.00631265	-0.00956254	-0.00370285	-0.00962188	-0.00707607
chr1_20911786	-0.00388651	0.123143	0.356006	0.0956729	0.285088	-0.00513213
chr1_21027211	-0.00235142	0.00143545	-0.00554529	0.00222362	-0.00499969	-0.00669664
chr1_21027223	-0.00235142	0.00143545	-0.00554529	0.00222362	-0.00499969	-0.00669664
chr1_21027226	-0.00235142	0.00143545	-0.00554529	0.00222362	-0.00499969	-0.00669664
chr1_21027234	-0.00235142	0.00143545	-0.00554529	0.00222362	-0.00499969	-0.00669664
chr1_21027321	-0.00321934	-0.000532227	-0.0080987	0.00549031	-0.0121331	0.00338126
chr1_21132839	0.0430236	-0.00395058	-0.00969163	0.0373255	0.138612	-0.00707607
chr1_21460991	0.0304406	0.00466922	-0.0119733	0.0737097	0.0321995	-0.00676069
chr1_21631516	0.0141893	0.00826916	0.00705718	0.056664	0.0612148	-0.00991698
chr1_21639930	0.0117927	0.0204092	-0.0110082	-0.003841	0.0101332	0.0224823
chr1_21709684	-0.000336821	0.00203073	0.00246607	0.00072198	0.000983757	-0.000183511
chr1_21709686	0.00198029	0.0374049	0.0199273	0.0716425	0.0621088	-0.00763357
chr1_21709687	-0.000336821	0.00203073	0.00246607	0.00072198	0.000983757	-0.000183511
chr1_21743827	0.0262219	-0.00453346	0.00129495	0.0220499	-0.0123506	0.00130563
chr1_21751498	0.00513851	0.00355934	0.0503332	0.031251	0.133255	0.0095196
chr1_21756402	-0.0017265	-0.000545598	0.0292167	0.00799959	0.0394288	0.0162209
chr1_21756417	-0.00336666	0.0228144	-0.0136118	0.010036	-0.0134075	0.00987122
chr1_21849260	0.0361352	-0.00151458	-0.0101083	0.0561086	0.0453622	-0.00414277
chr1_21849752	-0.000492959	0.0194023	0.0301152	0.041558	0.057972	-0.00894876
chr1_21849754	-0.000492959	0.0194023	0.0301152	0.041558	0.057972	-0.00894876
chr1_21849777	0.00617563	0.0581299	-0.00422973	0.106074	0.0171681	0.0259239
chr1_21927412	0.00294821	0.0536818	-0.00534518	0.105029	0.0264015	0.00333471
chr1_21927636	0.0493374	0.0025056	0.0323876	0.0896537	0.280297	-0.00725896
chr1_21958486	0.000155496	-0.00386094	0.0352645	-0.00284711	0.00376039	0.0238214
chr1_22009873	0.00437228	0.0142884	0.047391	-0.00169581	0.0184553	0.00620268
chr1_22009875	-0.00274939	0.0022077	-0.0104082	-0.00598713	-0.0201711	-0.016567
chr1_22009890	-0.00163339	-0.00393424	-0.0106996	-0.00373685	-0.0102186	-0.0124302
chr1_22022939	-0.00229749	-0.00336791	0.0416395	-0.00505924	0.0138939	0.0230697
chr1_22022951	-0.00229749	-0.00336791	0.0416395	-0.00505924	0.0138939	0.0230697
chr1_22081077	-0.000917906	0.0133317	0.0138765	0.00205009	-0.00194122	-0.0105969
chr1_22081144	0.0228943	0.0234382	-0.00810622	0.0962281	0.0473903	0.00361323
chr1_22081165	0	0	0	0	0	0
chr1_22081174	0.016833	0.0302739	-0.00991466	0.0962281	0.026269	0.0130597
chr1_22081183	0.019957	-0.000334247	0.00200533	0.0194244	0.00391357	0.00174019
chr1_22098603	0.0264197	0.00291618	0.00655442	-0.00201723	-0.0204347	-0.0208659
chr1_22098671	0.017297	0.00416461	0.0575576	-0.00463291	-0.00757192	0.00355115
chr1_22098734	0.0236927	0.0015138	0.0575576	0.000277098	-0.0111939	0.00872738
chr1_22115087	0.0191611	-0.00386094	0.0352645	0.0120152	-0.01304	0.0238214
chr1_22115098	-0.0052268	-0.00466692	0.000128338	-0.00360508	0.00491953	0.0016158
chr1_22115182	0.0191611	-0.00386094	0.0352645	0.0120152	-0.01304	0.0238214
chr1_22123513	0.0268428	-0.00386094	0.0352645	0.0186433	-0.0139748	0.0238214
chr1_22123516	-0.00169418	0.0321937	0.00626776	0.0530339	0.0207894	-0.00681741
chr1_22383196	0.015515	0.0289857	-0.00831554	0.0971594	0.0311779	0.00188039
chr1_22451480	0.00313651	0.0846951	0.0568517	0.05028	0.0335606	-0.00914111
chr1_22590345	0.0161237	0.000711242	0.0213462	0.0457616	0.114939	-0.00167724
chr1_22657933	-0.00383599	-0.007398	-0.00226989	-0.00591719	-0.0157824	-0.00578391
chr1_22673648	-0.00477962	0.0731927	0.0730092	0.0430464	0.0426174	-0.0228976
chr1_22694572	-0.00308377	0.0896495	0.13021	0.0668745	0.104946	0.00175321
chr1_22701678	-0.00381391	0.0449266	0.0499797	0.0487717	0.0545894	-0.0100435
chr1_22701696	-0.00142407	-0.00134301	0.00296747	-0.00300634	-0.00385011	-0.00485433
chr1_22777703	0.0234199	0.00270291	0.0446122	0.0533262	-0.00539901	0.0949532
chr1_22777838	-0.00462115	0.0208252	0.0495838	0.014081	0.0380666	-0.00318614
chr1_22777912	0.00907373	-0.00689687	0.00088933	0.00269707	-0.0220355	-0.00549875
chr1_22809259	0.0187707	0.0669751	0.0212903	0.131722	0.0653974	0.00161253
chr1_22813742	0.0691199	0.00862099	0.00480088	0.0217302	0.00964997	-0.0117011
chr1_22892219	0.0247038	0.0920372	0.00960368	0.0122733	-0.0220835	0.00211207
chr1_22892253	-0.000155728	0.0630575	0.0176365	0.107413	0.0506439	-0.015927
chr1_22983613	0.0280286	0.0152908	-0.0133311	-0.00323257	0.0129015	0.00400473
chr1_23025751	-0.00153409	0.0164995	0.00371486	0.0367825	0.015483	-0.0191155
chr1_23076817	0.188929	-0.000364733	-0.0167054	0.229722	0.133245	-0.0073007
chr1_23076829	0.0545718	0.0414703	-0.019714	0.171341	0.11197	0.0162989
chr1_23076853	0.0112003	-0.00600435	-0.0182432	0.0197183	0.00615029	-0.0144507
chr1_23112909	0.00143621	0.0903563	0.0607087	0.0507913	0.0326825	-0.0114471
chr1_23112985	0.00223496	0.0667578	0.0559301	0.0297897	0.0277824	-0.014562
chr1_23113002	0.0107291	-0.000407373	0.00681649	-0.00310724	0.0654559	0.0393898
chr1_23197638	-0.0047024	-0.00378454	0.0204716	0.000281662	0.0110293	0.0391405
chr1_23213107	0.012618	-0.00292251	-0.00605745	0.00421025	0.0496402	0.00316239
chr1_23213115	-0.00538554	0.00974397	0.0240742	0.0148587	0.0185233	0.0850189
chr1_23213143	0.0207666	0.0329386	0.039529	-0.00335399	0.00694098	0.00344941
chr1_23221502	0.0170938	0.0329495	0.0367323	0.111367	0.111214	-0.0204448
chr1_23297487	0.017346	0.0857681	-0.0100807	0.158375	0.0591479	0.0412442
chr1_23345566	0.000988033	-0.00840898	-0.00102286	-0.0069575	-0.0180176	-0.0201177
chr1_23401651	0.0146189	0.0385962	-0.00194063	0.084078	0.091767	0.00266882
chr1_23407482	-0.0042779	-0.00444749	-0.012424	-0.00542917	-0.0137054	-0.0143254
chr1_23407484	-0.00502757	-0.00723892	0.00644569	-0.00679825	0.00534378	-0.000513661
chr1_23407531	-0.0042779	-0.00444749	-0.012424	-0.00542917	-0.0137054	-0.0143254
chr1_23442181	-0.0016666	0.0608603	0.114031	0.0432612	0.0734745	-0.0122552
chr1_23442371	0.0131001	0.0953024	-0.00395734	0.169305	0.0571963	0.0389312
chr1_23442437	0.00565947	-0.000612118	-0.00178023	0.0202953	-0.0122279	0.0127686
chr1_23442478	-0.00497695	0.00515713	0.00047259	0.00746189	0.000193799	0.0441951
chr1_23503598	0.00224269	0.00394191	0.00821025	0.0243805	0.0264739	-0.00286824
chr1_23503617	0.0153307	-0.00385189	-0.011534	0.0218136	0.00442681	-0.0114667
chr1_23576024	-0.00740737	0.0101608	0.0017443	0.0244812	0.0212168	-0.0260587
chr1_23673809	0.0317551	0.0279156	0.0437132	0.111666	0.224911	-0.00935166
chr1_23673882	0.0317551	0.0279156	0.0437132	0.111666	0.224911	-0.00935166
chr1_23673912	0.0709187	0.00403561	0.0491319	0.126191	0.309075	0.0105595
chr1_23673934	0.00513534	0.0517839	-0.00705881	0.0788995	0.0417097	0.0158627
chr1_23674836	0.0098781	0.0470079	0.00563749	0.084078	0.091767	0.00266882
chr1_23720748	0.0160258	0.0857627	0.00912151	0.166386	0.069499	0.00424307
chr1_23720980	0.16082	0.00607155	-0.0162696	0.188299	0.122139	NA
chr1_23721007	0.16082	0.00607155	-0.0162696	0.188299	0.122139	NA
chr1_23721017	0.16082	0.00607155	-0.0162696	0.188299	0.122139	NA
chr1_23787687	-0.00486693	-0.00545255	0.000938669	-0.00441329	0.0146167	0.011063
chr1_23787688	0.00399537	0.00341229	-0.0135916	0.0294616	-0.00371997	-0.00221388
chr1_23790722	0.0092205	0.005228	0.00494818	0.0372864	0.0324451	-0.00982079
chr1_23790747	-0.00120236	0.00011147	-0.0084481	-0.00363556	-0.00760292	-0.00623196
chr1_23806509	0.00513534	0.0517839	-0.00705881	0.0788995	0.0417097	0.0158627
chr1_23825891	0.00672017	-0.00615054	0.00462051	0.0184887	-0.0233766	0.0222732
chr1_23934591	-0.00547648	0.00474679	0.0181382	-0.00501349	-0.00028402	-0.013033
chr1_23934610	-0.00814219	0.0336263	0.252043	0.0337718	0.244233	0.0468731
chr1_23941496	0.00270443	-0.00136674	0.0016085	0.0194058	-0.0142559	0.0193802
chr1_23983878	0.0403294	0.00336633	0.0311705	0.08782	0.197324	0.00130863
chr1_24060093	-0.0027241	-0.00809362	0.00821919	-0.00677435	-0.0137027	-0.00170794
chr1_24077997	0.00933182	0.0193946	-0.00919895	0.0704138	0.0262811	-0.00666703
chr1_24092557	-0.00401655	-0.00468589	0.0350737	-0.00498637	0.0257481	0.0231932
chr1_24092580	-0.00401655	-0.00468589	0.0350737	-0.00498637	0.0257481	0.0231932
chr1_24119838	0.00283404	-0.00426368	0.0197632	0.0127037	0.0815589	0.0102517
chr1_24119842	0.0243908	0.0447815	0.0828295	-0.00211904	0.0061439	-0.00514472
chr1_24119843	0.0106854	0.00883975	0.00396252	-0.00516252	-0.0140699	-0.0125108
chr1_24133904	0.034047	0.00851334	0.0270669	0.00182055	-0.0119829	-0.00514472
chr1_24133928	7.48015e-05	0.00883975	0.00396252	-0.00283032	-0.0109641	-0.0125108
chr1_24133963	0.0106854	0.00883975	0.00396252	-0.00516252	-0.0140699	-0.0125108
chr1_24149473	-0.00296601	-0.0045625	0.0243971	-0.00150623	0.00791689	0.0313683
chr1_24208044	-0.00387459	0.0526602	0.0261992	0.0460949	0.022638	NA
chr1_24208050	-0.00275047	0.0853795	-0.00983811	0.0693468	-0.0103158	0.129045
chr1_24208052	-0.00374294	0.0352262	0.0256434	0.0333531	0.0243926	-0.0114261
chr1_24208063	0.0130934	0.0294908	-0.00852348	-0.00078094	-0.00194122	0.014532
chr1_24233185	-0.00212279	0.0248412	0.00907187	0.0171832	0.0163008	0.0708952
chr1_24233193	-0.00402867	0.0145573	-0.011534	0.0115249	-0.0114138	0.0154413
chr1_24233204	0.00222342	0.000534309	-0.00138833	-0.000789214	-0.000641495	-0.00200039
chr1_24233214	-0.00266429	-0.00281548	-0.0063026	-0.00318326	-0.00772181	-0.00811932
chr1_24233225	0.00222342	0.000534309	-0.00138833	-0.000789214	-0.000641495	-0.00200039
chr1_24233230	0.00174641	-0.0021454	-0.00794866	-0.00230752	-0.00772407	-0.00933184
chr1_24233234	-0.00220602	-0.00197976	0.0067797	-0.00197099	0.00630012	0.00307508
chr1_24233237	0.00994658	0.07481	-0.00684122	0.0259826	-0.00573471	0.0382786
chr1_24233238	-0.00177456	0.00518316	-0.00524628	0.00742293	-0.00450558	-0.00131229
chr1_24323947	0	0	0	0	0	0
chr1_24435933	0.0534491	0.0267927	0.0177695	-0.00346449	-0.0248403	-0.0199265
chr1_24440512	0.0512983	0.0886896	0.0796428	0.0018884	-0.00099599	-0.00967315
chr1_24440607	0.0641949	-0.00277447	0.0987505	0.0806373	-0.00602815	0.126045
chr1_24453274	0.0272704	0.0253879	0.00583446	0.0866638	0.0463078	NA
chr1_24455567	-0.00345219	0.0357971	0.0286986	0.0209017	0.0236336	-0.00286824
chr1_24455661	0.048271	0.0743016	0.0766922	-0.00115812	-0.00099599	-0.00870134
chr1_24508196	0.0493915	-0.00168863	0.0201016	0.0311529	-0.00996278	0.00777852
chr1_24530980	0.0106451	0.00885691	0.00514635	0.0466952	0.0352573	-0.00601024
chr1_24531055	0.0106451	0.00885691	0.00514635	0.0466952	0.0352573	-0.00601024
chr1_24531071	0.0106451	0.00885691	0.00514635	0.0466952	0.0352573	-0.00601024
chr1_24531072	0.0367463	0.0224796	-0.00761853	0.105237	0.00188251	0.0707419
chr1_24531077	0.0106451	0.00885691	0.00514635	0.0466952	0.0352573	-0.00601024
chr1_24531149	0.0106451	0.00885691	0.00514635	0.0466952	0.0352573	-0.00601024
chr1_24561841	-0.00403175	0.000261235	-0.0111349	-0.00251654	-0.0131533	-0.00960638
chr1_24561843	-0.00416749	0.0278953	-0.0117915	0.0249683	-0.0118683	0.00976206
chr1_24561851	-0.00427402	-0.00388008	-0.00974285	-0.00406588	-0.0101164	-0.0119017
chr1_24597310	0.00594829	0.0384826	-0.00838923	0.0864261	0.0187152	0.00971949
chr1_24598918	0.0111383	0.0107131	0.0050343	0.044367	0.0231803	-0.00953602
chr1_24598925	0.00968351	0.0070126	0.00799551	0.03856	0.0264259	-0.00635119
chr1_24599161	0.040943	0.00780154	0.00220897	0.0057277	-0.00443851	-0.0128172
chr1_24615977	-0.00262061	0.0128763	0.000858428	-0.00407329	-0.0150736	-0.0232255
chr1_24616642	0.0868127	-0.00298862	-0.0123144	0.0644168	0.0953584	-0.00398071
chr1_24616687	-0.00363775	0.00874018	-0.0131915	0.00167049	-0.0132944	-0.00175782
chr1_24624821	-0.00537871	0.0249237	-0.0272961	0.007688	-0.0200287	0.0253911
chr1_24624854	0.0706405	-0.00142908	-0.0258692	0.0916588	0.0455652	NA
chr1_24625112	0.0479112	0.0549955	0.046274	0.207203	0.223506	-0.0294588
chr1_24625177	0.103989	-0.00329021	-0.0129679	0.0797512	0.108355	-0.00616106
chr1_24651645	0.00995938	0.00791728	-0.0107611	-0.00421497	-0.00455983	-0.00619552
chr1_24651650	0.00607483	0.0115723	0.00241429	0.0423935	0.0269457	-0.0117684
chr1_24718773	-0.00178735	0.00762754	0.0437132	0.0218499	0.0791379	0.00079301
chr1_24718822	-0.00178735	0.00762754	0.0437132	0.0218499	0.0791379	0.00079301
chr1_24718926	-0.00178735	0.00762754	0.0437132	0.0218499	0.0791379	0.00079301
chr1_24718948	-0.00411055	0.00187554	-0.00878591	0.00488838	-0.0131362	0.00331597
chr1_24727365	0.00965054	0.0367622	-0.0107745	0.00309159	0.0235476	0.0670432
chr1_24727389	0.00965054	0.0367622	-0.0107745	0.00309159	0.0235476	0.0670432
chr1_24755131	0.0172822	0.00794464	-0.0201423	-0.0091965	0.0390565	0.0254367
chr1_24755332	-0.00920168	-0.00921742	0.00080508	-0.00984412	0.00867423	0.0128498
chr1_24755350	-0.00920168	-0.00921742	0.00080508	-0.00984412	0.00867423	0.0128498
chr1_24755496	0.00965054	0.0367622	-0.0107745	0.00309159	0.0235476	0.0670432
chr1_24755508	0.00965054	0.0367622	-0.0107745	0.00309159	0.0235476	0.0670432
chr1_24755530	0.0191272	0.136766	-0.0185634	0.0506501	0.0240529	0.21728
chr1_24848415	-0.00616494	0.00333302	-0.011876	0.00349168	-0.0121442	-0.0157397
chr1_24885092	0.0261817	0.0179813	0.0253647	-0.00556601	-0.0194525	-0.0171375
chr1_24897198	0.0703904	-0.00273705	0.0099766	0.0514416	0.202289	0.0313987
chr1_24927468	0.0497878	0.0220036	-0.000949531	0.000603065	0.00211516	-0.00875498
chr1_24927625	-0.00192193	0.0031035	0.028178	-0.00264654	0.00883914	-0.00243754
chr1_24958399	-0.004956	0.0421531	0.0256384	0.0387863	0.0194571	-0.0100317
chr1_24958408	0.00180365	-0.00486355	-0.00982126	0.00448373	0.00591669	-0.012182
chr1_24959407	0.0107185	0.0812116	-0.0100807	0.142483	0.0388413	0.0381191
chr1_25019239	0.0471263	0.0423034	0.0405125	0.17595	0.219651	-0.0118702
chr1_25039381	-0.00474938	-0.00481118	-0.0110769	-0.0039109	-0.00874595	-0.00970108
chr1_25079368	0.0291269	0.0017071	-0.0219423	0.0796546	-0.0071899	0.0055246
chr1_25087950	0.00528297	0.0444051	0.0173286	0.0958716	0.0583931	-0.0100104
chr1_25120871	0.00385756	0.0438218	-0.0101083	0.0721423	-0.000178951	0.0805647
chr1_25171305	0.0343585	0.00851829	-0.00341158	0.0617428	0.0335606	NA
chr1_25189970	0.0168645	0.00408845	-0.00314554	-0.00598504	-0.0221761	-0.0213596
chr1_25190187	0.0102468	0.00302494	0.0709469	0.0473631	0.152387	0.0197457
chr1_25190214	0.000586951	-0.00227377	-0.0159315	-0.00766734	-0.00428291	-0.00690497
chr1_25190217	-0.00157762	0.043885	0.0198471	0.0804066	0.0473945	-0.0212182
chr1_25190231	0.0102468	0.00302494	0.0709469	0.0473631	0.152387	0.0197457
chr1_25299091	-0.00825028	-0.00633958	0.0509895	-0.00889116	0.072289	0.0856081
chr1_25393923	0.00510314	-0.00988597	0.00961127	-0.000899244	-0.0175695	0.0017331
chr1_25422686	-0.00585244	-0.00625218	-0.0174578	-0.00600303	-0.0162352	-0.0164214
chr1_25422716	-0.00578564	0.0214611	-0.00469684	0.0192046	-0.00408523	0.0205152
chr1_25462834	0.0407919	0.0140251	0.0842807	0.09749	0.326534	0.011063
chr1_25486602	-0.00449584	-0.00611609	-0.0152378	0.00285312	0.000189576	-0.0234861
chr1_25524815	0.00403677	0.0662482	-0.002431	0.0276656	-0.0126149	0.0290061
chr1_25565119	0.0407919	0.0140251	0.0842807	0.09749	0.326534	0.011063
chr1_25583324	-0.00515543	0.00162041	0.0394953	-0.0045691	0.0173355	-0.00717953
chr1_25583330	0.0809289	-0.00397762	0.00187753	0.0545107	0.0423147	-0.0125562
chr1_25583347	0.0809289	-0.00397762	0.00187753	0.0545107	0.0423147	-0.0125562
chr1_25583367	0.00272221	0.0109986	0.0251788	-0.00461108	0.00764482	-0.00719989
chr1_25625992	0.00129834	0.028323	-0.0167129	0.00329556	-0.00416971	0.0298118
chr1_25750589	0.036339	0.00703628	0.000115029	0.00354036	-0.00501657	-0.0135612
chr1_25750593	0.0048601	0.0595132	0.0430089	0.0202855	0.00574396	-0.0112788
chr1_25773840	0.00303981	-0.00420011	0.00156589	0.000924894	-0.00989015	-0.00163882
chr1_25773865	0.00303981	-0.00420011	0.00156589	0.000924894	-0.00989015	-0.00163882
chr1_25786026	0.000667679	-0.00299775	-0.00907845	0.00603036	-0.011204	-0.00623001
chr1_25786066	0.000667679	-0.00299775	-0.00907845	0.00603036	-0.011204	-0.00623001
chr1_26006363	-0.00419382	0.00277611	-0.00264175	-0.000288538	-0.00166579	0.0166255
chr1_26006378	0.0393056	-0.00432942	-0.00203208	0.0485025	0.0650147	-0.00297246
chr1_26006380	-0.00380212	0.00277611	-0.00264175	-0.00126075	7.7289e-05	0.0166255
chr1_26008413	-0.00430041	0.00153377	-0.00264175	-0.000114309	-0.00265022	0.0148001
chr1_26032304	0.0220417	-0.00439759	0.00322465	0.0232217	-0.00985246	0.0039098
chr1_26032315	0.0220417	-0.00439759	0.00322465	0.0232217	-0.00985246	0.0039098
chr1_26032358	0.0115832	0.0140251	0.0842807	0.0583959	0.20944	0.011063
chr1_26032362	0.0776209	0.0248159	0.0048192	0.139302	0.0870935	NA
chr1_26219730	-0.00619858	-8.98591e-05	0.00762496	-0.00467168	-0.00572578	-0.0123806
chr1_26219976	-0.00272673	-0.0027422	-0.011534	0.00265388	-0.0127021	-0.00938274
chr1_26225890	0.0137972	0.00395514	0.0322446	0.0418872	0.0684475	0.0130109
chr1_26247250	0.0137972	0.00395514	0.0322446	0.0418872	0.0684475	0.0130109
chr1_26414369	0.018522	0.0656047	-0.00350701	0.00835773	-0.0161076	0.0197255
chr1_26432197	-0.00332783	0.00614515	0.0169998	0.0274796	-0.00102524	0.0594774
chr1_26432206	-0.0047329	-0.00742841	0.0178205	-0.0017314	0.0423531	0.0110549
chr1_26450924	0.0263214	0.0170238	-0.00163506	-0.00445962	-0.00878104	-0.0128135
chr1_26531727	0.00786954	0.083163	-0.00520708	0.0406803	-0.0139284	0.123246
chr1_26531738	0.0519059	0.0782335	0.0319757	-0.00113168	-0.0134513	-0.00505376
chr1_26531763	0.0387816	0.0126145	0.0247426	0.00205716	-0.013365	-0.00414277
chr1_26579372	-0.00919496	0.00196241	-0.0252863	-0.00467892	-0.0289544	-0.0182679
chr1_26579389	-0.00365163	0.00968554	-0.0141274	0.0342092	0.000583373	-0.0221839
chr1_26579612	-0.0103228	0.0731646	-0.0240969	0.0812844	-0.0264565	0.0698649
chr1_26579793	-0.0011453	0.0205166	-0.010369	0.0523844	-0.0194752	0.066524
chr1_26579803	-0.0011453	0.0205166	-0.010369	0.0523844	-0.0194752	0.066524
chr1_26606795	-0.00462522	-0.00729804	-0.0259651	0.0029515	-0.0300893	-0.0160832
chr1_26606799	-0.00462522	-0.00729804	-0.0259651	0.0029515	-0.0300893	-0.0160832
chr1_26606814	-0.00462522	-0.00729804	-0.0259651	0.0029515	-0.0300893	-0.0160832
chr1_26640687	-0.00499461	0.0249924	-0.00980817	0.0295891	-0.00634795	-0.000341369
chr1_26672550	-0.000272149	0.0499705	-0.0121613	0.0776963	0.00192526	0.0479846
chr1_26722897	-0.00431774	0.0114363	3.5888e-05	0.00854024	-0.00546295	-0.0130367
chr1_26722900	0.0253752	-0.00185836	-0.00724524	0.0456273	0.0450973	-0.0125063
chr1_26722916	-0.00146808	0.0182096	-0.0093264	0.00418389	-0.00996963	0.0139855
chr1_26725605	0.00715093	-0.00481015	-0.00113791	0.00474573	-0.0128337	-0.00378446
chr1_26725625	9.05887e-05	-0.00384384	-0.000839142	-0.00333741	0.0167242	0.00546729
chr1_26747649	0.00402203	-0.00201822	-0.00649046	0.000628128	-0.00393076	-0.00634203
chr1_26747686	-0.00132991	-0.00226787	0.0629779	0.00584448	0.110885	0.0322534
chr1_26783833	0.0181984	-0.00175073	-0.00617889	0.00543256	0.0455183	0.0038318
chr1_26804037	0.0239194	0.00203475	0.00722066	0.00298954	0.0639115	0.0331175
chr1_26804192	0.00118629	0.0123813	0.0231921	0.0334888	0.0370059	0.00028496
chr1_26824412	0.0283139	0.0255509	0.00645451	-0.00374981	0.0904805	0.0846174
chr1_26894034	0.00087185	0.000315474	-0.00128616	0.00640552	0.00494875	-0.00263066
chr1_26894035	-0.000492495	-0.00379263	-0.0110153	0.00317393	-0.00996278	-0.00938274
chr1_26894046	0.00885252	0.0128657	0.0104413	-0.00378383	-0.008845	-0.0106286
chr1_26894047	-0.00105183	0.0449734	0.00729314	0.0271492	-0.0024917	0.00161253
chr1_26894049	0.00833487	0.00912368	0.0201954	-0.00436558	0.0012127	0.00028496
chr1_26894063	-0.00395765	0.00128333	-0.0102114	-0.00178944	-0.00779108	0.00462521
chr1_26898116	-0.00233475	0.0186873	0.0231921	0.00852274	0.0145387	-0.00286824
chr1_26898117	-0.000334578	0.00114219	-0.00299449	0.00504968	-0.00391323	0.00219115
chr1_26898118	0.00234144	-0.000302828	-0.00219408	0.00564822	0.00236067	-0.00153478
chr1_26898136	-0.00255025	-0.00245388	-0.00938491	-0.0043107	-0.0114138	-0.0117684
chr1_26898153	-0.000281466	0.0149898	-0.000433966	0.0319656	0.0115947	-0.0112904
chr1_26921040	0.0257843	0.0647772	0.0507026	0.00781286	0.0121322	-0.00286824
chr1_26988267	-0.00535071	-0.00484547	-0.0112897	-0.00578517	-0.0138655	-0.00850069
chr1_27017193	0.0266813	0.0387317	0.0811531	0.116437	0.284029	-0.0136619
chr1_27017250	-0.00533711	-0.00214845	-0.0116706	-0.00296722	-0.0144798	-0.0162268
chr1_27022194	0.0159362	-0.00287379	-0.0128659	0.00311866	0.0347354	-0.000712064
chr1_27061301	0.00894919	-0.00474129	-0.0113966	0.00646627	-0.00785881	-0.00983336
chr1_27079436	0.00306184	-0.000733222	0.00306043	0.000526192	-0.00180929	7.06271e-05
chr1_27170244	0.0759104	0.0534306	-0.0210806	-0.00470884	0.0501358	0.0257069
chr1_27170386	-0.00213403	-0.00432997	0.00758196	-0.00433251	-0.00671541	-0.000301151
chr1_27170454	0.0733234	0.0300018	0.0150231	0.00224104	0.157508	0.103744
chr1_27170492	0.12922	-0.00676696	0.0176855	0.112376	0.405182	0.0408424
chr1_27230313	0.000264568	0.0695765	0.0307443	0.0401323	0.0152136	NA
chr1_27230319	0.0342258	0.0283054	0.0087472	-0.00479738	-0.0130138	-0.0126784
chr1_27230325	0.00134363	0.00105807	-0.0100201	-0.00659482	-0.0203545	-0.0145825
chr1_27230327	0.0132217	0.252833	0.193508	0.359334	0.29203	-0.0212465
chr1_27230494	0.0447882	0.201168	0.325645	0.382164	0.515267	0.027521
chr1_27260987	-0.00488589	-0.00211808	0.00536544	-0.00149889	-0.000144811	0.0138467
chr1_27261063	0.0519677	-0.00440669	-0.0135361	0.064727	0.0512161	-0.0111222
chr1_27321045	0.0793149	0.0305912	0.0493343	0.0120012	-0.0066809	0.0098123
chr1_27321067	0.0258872	0.00994235	0.072199	0.0708718	0.255821	0.0102517
chr1_27321071	0.0793149	0.0305912	0.0493343	0.0120012	-0.0066809	0.0098123
chr1_27450579	0.117742	0.00411099	-0.00631739	0.135422	0.0809781	NA
chr1_27450595	-0.00464422	-0.00367153	-0.0138106	-0.00102713	-0.010894	-0.0107895
chr1_27450618	-0.00464422	-0.00367153	-0.0138106	-0.00102713	-0.010894	-0.0107895
chr1_27450636	-0.00464422	-0.00367153	-0.0138106	-0.00102713	-0.010894	-0.0107895
chr1_27464424	-0.0037411	0.0871664	0.0248326	0.0730493	0.018079	0.0354662
chr1_27498748	-0.00335733	-0.00257341	-0.0121792	-0.00469616	-0.0119452	-0.0107022
chr1_27498843	-0.00278511	0.00108959	0.0259399	-0.0032165	0.0110557	0.00208993
chr1_27513442	0.000694661	-0.00410067	-0.0120045	0.0120234	0.0119109	-0.0177702
chr1_27513445	-0.00587474	0.00948292	0.125025	0.0135968	0.140026	0.0354469
chr1_27541056	-0.00221859	0.016827	-0.00930758	0.0388614	-0.0168548	0.0262505
chr1_27541087	0.000710566	-0.00583733	0.0543768	-0.0048644	0.0227806	0.0391047
chr1_27547762	-0.000492495	0.0114221	0.017209	0.000452899	0.00651738	-0.00286824
chr1_27547882	-0.00415707	-0.000129272	0.0442753	0.00877382	0.0293072	0.0818106
chr1_27547896	-0.0022758	-0.000129272	0.0442753	0.0133124	0.0234968	0.0818106
chr1_27547898	-0.000455605	0.0504146	-0.0131814	0.0869632	-0.0157997	0.0510731
chr1_27547999	-0.00375508	-0.00515703	-0.0110112	-8.80201e-05	-0.0157849	-0.00506088
chr1_27548000	-0.00375508	-0.00515703	-0.0110112	-8.80201e-05	-0.0157849	-0.00506088
chr1_27582425	0.0392609	0.024378	-0.0137014	0.0964328	0.0337196	0.0388048
chr1_27582426	0.0358113	0.024378	-0.0137014	0.0925041	0.0309743	0.0388048
chr1_27582460	-0.00198806	0.016438	0.117047	0.0353858	0.174505	0.0232245
chr1_27584599	0.0099791	0.0766937	-0.0100807	0.137092	0.0349923	0.0350362
chr1_27611392	0.0299638	0.0130995	-0.00920341	-0.0026361	0.000838495	-0.0098896
chr1_27817621	-0.00382423	-0.00247203	-0.0125646	0.0016656	-0.013975	-0.00616583
chr1_27856806	-0.0057884	0.0136514	-0.0120624	0.0127037	-0.00880377	0.020857
chr1_27856817	0.0127438	-0.00424559	-0.00965111	0.0157366	-0.00556965	-0.00777677
chr1_27915945	0.0308151	0.0221104	-0.00743127	0.0896152	0.0346656	0.000965485
chr1_27916121	0.00840253	0.00399424	-0.00345347	-0.00443894	0.0383846	0.0286993
chr1_27978253	0.0221753	0.0246581	-0.0124618	0.0792039	0.0185307	0.0327944
chr1_28111846	0.0465644	-0.0042543	0.0104395	0.0526907	-0.0079226	0.0164555
chr1_28132452	0.0875518	NA	NA	0.0848886	0.0491627	NA
chr1_28142544	-0.00878573	-0.00970711	-0.0235499	-0.00970847	-0.0225159	-0.0218184
chr1_28142804	0.00416438	0.00769526	-0.0139793	-0.00417811	-0.00850279	-0.00476536
chr1_28173307	-0.00174108	-0.000332538	0.0856287	0.0149918	0.135817	0.0362192
chr1_28173362	0.0451211	-0.00447887	-0.021654	0.0726965	0.141475	-0.0240102
chr1_28173543	0.0138683	-0.00114698	-0.0161063	0.0390236	0.000806059	-0.00832289
chr1_28268507	0.0383114	0.00245369	-0.0152698	0.0818002	0.0151578	0.00168763
chr1_28268516	0.0311553	0.00245369	-0.0152698	0.0720761	0.00910342	0.00168763
chr1_28283915	0.036847	0.0180598	-0.0229946	0.123619	0.0374619	-0.00724754
chr1_28283943	0.0202593	-0.00116607	-0.011649	0.0585383	-0.024383	0.0158508
chr1_28284112	0.0224795	0.0282214	-0.00511742	0.118436	0.0814836	-0.0200991
chr1_28345277	0.00838678	0.0391892	0.0339232	0.00461047	-0.000185908	-0.0125129
chr1_28348326	-0.00416378	-0.00379945	0.00536544	-0.00399209	0.00651738	0.0098123
chr1_28348330	0.00388878	-0.00159807	-0.00651229	0.0157117	0.0204531	-0.0111164
chr1_28348353	0.00816057	0.0225527	0.00901826	0.00126941	-0.00492922	-0.00335013
chr1_28348356	0.0635144	0.0770009	0.0970587	-0.00395928	0.00680608	0.00129064
chr1_28348359	-0.00206965	0.0392867	-0.00358287	0.0260618	0.00356516	0.0864018
chr1_28348361	-7.98499e-05	0.0181214	0.0891563	0.00403411	0.0501463	0.0113642
chr1_28421400	0.0254397	0.0453641	0.020564	0.139695	0.119299	-0.00954423
chr1_28421408	-0.00474338	0.00324406	0.00489472	0.00661571	-0.00404217	0.0290061
chr1_28424899	-0.000845856	0.00556423	0.0134507	0.0120712	0.0229867	-0.000500539
chr1_28424901	-0.000921264	0.00669121	0.0151739	0.0135115	0.025018	-0.000500539
chr1_28424995	-0.000845856	0.00556423	0.0134507	0.0120712	0.0229867	-0.000500539
chr1_28426570	0.106914	0.100885	-0.0133158	0.308409	0.0834705	0.170548
chr1_28426584	-0.00490103	0.0525648	-0.0116517	0.0594052	-0.0100414	0.0231744
chr1_28470663	0.0172575	0.0151995	-0.00757758	0.0744468	0.0309476	-0.00262413
chr1_28470692	-0.00328073	0.0736708	0.0804345	0.0556213	0.0655203	-0.00414277
chr1_28543838	0.0372892	0.0324872	0.0393026	0.118329	0.258557	-0.0116931
chr1_28548688	0.00475678	0.0733286	0.0394632	0.125594	0.08121	-0.00994317
chr1_28550664	-0.000275116	0.00247867	-0.00183453	0.000217538	-0.00278498	-0.00234798
chr1_28550670	0.00335781	-0.00316316	-0.00716714	0.00201959	-0.00630395	-0.00779661
chr1_28550678	-0.000107729	-0.000123761	-0.00246468	0.0042596	0.00358771	-0.00425527
chr1_28550688	0.00103932	-0.00123844	-0.00363562	-8.3337e-05	0.000953778	-0.0028336
chr1_28568673	-0.00525068	0.0317101	0.00939092	0.03456	0.0144964	-0.00902238
chr1_28568729	0.00382317	0.0576213	0.0368873	0.0263892	0.0150411	-0.00914111
chr1_28573708	-0.00455139	0.0693179	0.0489695	0.0562709	0.0357183	-0.0110193
chr1_28573712	0.00632992	0.00790429	-0.0104851	0.0378641	-0.00572976	0.00346156
chr1_28591564	0.0493251	0.00204194	0.00124616	0.0884568	0.0863101	-0.0100961
chr1_28618560	-0.000864484	0.0158804	-0.0114489	0.0380622	0.00072571	-0.00372225
chr1_28618585	0.031972	-0.00216487	0.00361101	0.0529114	-0.0117479	0.0176881
chr1_28681473	-0.00448785	0.00380528	-0.00244203	0.00215311	-0.00404891	-0.0122856
chr1_28818824	0.00989583	-0.00207786	0.00132052	0.000175921	-0.012912	-0.00893629
chr1_28818835	-0.00228476	-0.00207786	0.00132052	-0.00479691	-0.00899044	-0.00893629
chr1_28912968	0.0137956	-0.00622989	0.0124182	0.0280711	0.094812	-0.0024648
chr1_28927474	-0.00290324	0.0146938	0.0153938	0.028374	0.0262256	-0.0112518
chr1_28927600	0.00197977	0.0203818	0.0801423	0.000702632	0.0426855	0.0162832
chr1_28927627	-0.00198312	0.000399102	0.00895606	-0.00347241	-0.00228528	-0.00644965
chr1_28927650	-0.00418314	0.00166374	-0.0102787	-0.000115439	-0.00861583	0.00437722
chr1_28962282	-0.00344427	0.0239052	0.0515262	0.0379009	0.0787243	-0.0107958
chr1_28962285	-0.00344427	0.0239052	0.0515262	0.0379009	0.0787243	-0.0107958
chr1_28962290	-0.00344427	0.0239052	0.0515262	0.0379009	0.0787243	-0.0107958
chr1_28962405	-0.00533082	0.00625438	0.0446077	0.00441722	0.0394318	0.00164377
chr1_28962407	-0.00410426	-0.00462523	0.000727555	-0.00360926	0.00555559	-0.00317483
chr1_28962409	-0.00464085	-0.0034281	-0.00137466	-0.00254509	-0.000834095	-0.0105074
chr1_28963945	-0.00235821	0.0157944	-0.00742683	0.0063305	-0.0107585	-0.00364772
chr1_28963999	-0.000960515	0.010069	-0.00742683	0.000135002	-0.011286	-0.00806023
chr1_29056895	0.00607631	0.00227375	-0.0167222	0.0335228	-0.000138091	-0.00289226
chr1_29152145	-0.00689964	-0.00764678	-0.0183184	-0.00642883	-0.014478	-0.0155367
chr1_29170485	0.0038347	-0.00407058	-0.00568824	0.00788046	0.00694922	-0.0099063
chr1_29170567	-0.00151885	-0.00401502	-0.0084611	-0.00412667	-0.0126609	-0.0121775
chr1_29263213	0.00894844	-0.000630049	0.00329921	0.0256751	0.0547516	-0.00777677
chr1_29293764	-0.00272673	0.00321496	-0.011534	-0.00325494	-0.0127021	-0.00364772
chr1_29310677	-0.00353547	0.00105929	-0.00949313	0.00221213	-0.00877712	-0.0100046
chr1_29310781	-0.00579387	-0.00203367	-0.0158417	-0.00293508	-0.0150545	-0.00797326
chr1_29310806	0.0161729	-0.00273614	-0.0106663	0.00484984	-0.00305846	-0.0132808
chr1_29431353	-0.000842931	-0.00415317	-0.0112653	0.00220228	-0.0059388	-0.0128895
chr1_29431370	-0.000842931	-0.00415317	-0.0112653	0.00220228	-0.0059388	-0.0128895
chr1_29461260	0.0608918	-0.00145622	0.00982106	0.0405736	0.00329371	-0.00144888
chr1_29461301	0.0697573	-0.00145622	0.00982106	0.0490124	0.0128578	-0.00144888
chr1_29461930	0.000439866	0.0155576	-0.014013	-0.0014044	-0.0159596	0.00197531
chr1_29462060	0.0501395	0.0436545	-0.00718693	0.160793	0.139894	0.0132123
chr1_29462508	0.00494516	0.016721	-0.0134402	-0.00352268	-0.00955518	0.00585809
chr1_29467309	0.127854	-0.00365621	-0.00670836	0.131394	0.0865362	-0.00949962
chr1_29496435	0.00362913	0.0141613	0.00225868	-0.00248792	-0.0112963	-0.0135198
chr1_29517132	-0.00333708	0.0217298	-0.0120693	0.0323929	-0.00749402	0.0154413
chr1_29517194	-0.0011487	0.000866189	0.00222732	0.00402841	0.00666704	-0.00228331
chr1_29517198	-0.00350324	0.00205735	0.0183432	0.0061337	0.0274754	-0.00263635
chr1_29517201	-0.00368333	-0.00388967	-0.00165634	-0.00365611	-0.000669194	6.49779e-05
chr1_29517203	0.00499615	0.0056948	0.00505464	-0.00134466	-0.00465759	-0.00144646
chr1_29517205	0.000723306	0.00931127	0.0070997	0.000180068	-0.00384499	-0.00304176
chr1_29567465	-0.00291367	0.00381849	-0.0174455	-0.00531475	-0.0186732	-0.00819053
chr1_29590252	0.0024148	0.0194156	0.00800488	0.0495253	0.0313654	-0.0106226
chr1_29592540	-0.0058678	0.0599708	0.0928286	0.0580344	0.090647	0.0144759
chr1_29613016	0.00644236	-0.00754332	0.0484882	0.010686	0.0979034	0.0379648
chr1_29695459	0.00359491	-0.000843677	-0.0187158	0.0239154	-0.0096825	-0.00835115
chr1_29708876	-0.00298997	0.00735789	-0.0181507	0.0253026	-0.0121484	-0.00143834
chr1_29708884	-0.00298997	0.00735789	-0.0181507	0.0253026	-0.0121484	-0.00143834
chr1_29708921	-0.00118978	0.00405897	-0.013586	0.0236123	0.000654374	-0.0121335
chr1_29723333	0.0405346	0.0196972	0.000611167	-0.000919633	-0.00354156	-0.00782441
chr1_29793843	-0.00442317	-0.00617024	-0.00602934	-0.00594714	-0.00284166	-0.00690427
chr1_29798124	-0.00516476	0.00699698	0.00126611	0.00854681	0.00286064	-0.0144306
chr1_29798726	-0.000982675	0.0469209	0.0265867	0.0227431	0.00742936	-0.0101669
chr1_29847222	-0.00164217	-0.00592219	0.0228113	-0.00289191	0.0055451	0.0227262
chr1_29847244	-0.00441163	0.0060672	0.0114509	0.000936114	0.00621432	-0.00583156
chr1_29867821	-0.0052395	0.0198598	-0.0144773	0.0159623	-0.0132484	0.0136281
chr1_29867877	0.00317931	0.0082565	-0.0121977	-0.00410355	-0.00529376	0.00182613
chr1_29935795	-0.00301004	-0.00339709	-0.0102407	-0.00146849	-0.00902673	-0.0115255
chr1_29935860	0.0089183	0.0137111	-0.0130855	0.0493527	0.00899541	0.0022355
chr1_29937136	0.00267565	0.00860317	-0.0113942	0.033588	-0.00194122	-1.82919e-05
chr1_29940504	0.00600322	0.00839035	-0.000183806	-0.00455261	-0.0125883	-0.0109164
chr1_30026113	0.012329	0.0217477	-0.00938491	0.0572612	-0.005776	0.0805647
chr1_30026115	0.00257264	0.0271134	-0.0115694	0.055618	-0.00572976	0.0158627
chr1_30026131	0.0421295	-0.00787664	0.0347167	0.0398344	-0.0210467	0.0328875
chr1_30026185	0.0169975	0.0131891	0.112025	-0.00739569	0.00672669	0.0127031
chr1_30026584	0.0193268	0.00590556	0.0782478	0.0587373	0.181478	0.0294664
chr1_30030172	-0.00455426	0.0357425	0.00903938	0.0246249	0.00154181	-0.00854559
chr1_30030176	-0.00455426	0.0357425	0.00903938	0.0246249	0.00154181	-0.00854559
chr1_30030209	-0.00247058	0.0287445	0.019244	0.0129239	0.00466421	-0.010605
chr1_30030228	-0.00359514	0.0409541	0.0777182	0.0332399	0.06103	-0.0107124
chr1_30030253	-0.00247058	0.0312043	0.019244	0.0147229	0.00466421	-0.0107161
chr1_30245448	-0.000333571	-0.00461178	0.00180444	0.000673677	0.0214029	0.00420411
chr1_30245474	0.00257775	-0.00391887	-0.00651566	0.00830619	0.0130432	-0.00628397
chr1_30335302	-0.00186912	0.00402865	0.0257001	-0.00232036	0.010253	-8.16775e-05
chr1_30335323	-0.00186912	0.00402865	0.0257001	-0.00232036	0.010253	-8.16775e-05
chr1_30335408	-0.00236953	0.00402865	0.0257001	-0.00170437	0.0120808	-8.16775e-05
chr1_30335415	-0.00236953	0.00279856	0.0257001	-0.00236396	0.0120808	0.00154652
chr1_30337630	-0.00236953	0.00402865	0.0257001	-0.00170437	0.0120808	-8.16775e-05
chr1_30348832	0.0179056	0.000172113	-0.00393851	0.0348864	-1.42505e-05	0.00421554
chr1_30348909	0.0664571	-0.00375403	-0.00463617	0.0478006	0.014862	-0.00785025
chr1_30348913	-0.000465055	0.0175602	-0.00113439	0.0363156	0.0249282	-0.00866541
chr1_30460986	0.0137217	0.144759	0.0438353	0.223543	0.10644	0.0292256
chr1_30475661	0.0258057	-0.00783887	-0.0222179	0.0235228	0.0274113	-0.0193186
chr1_30500518	0.0149257	-0.00544675	-0.0182586	0.0348051	-0.0163071	-0.00830405
chr1_30517986	-0.00381743	0.0250792	0.0477122	0.0338755	0.0592467	-0.00613673
chr1_30610652	0.00033172	-0.00314454	-0.0118957	-0.00369842	-0.00172314	-0.00543086
chr1_30610683	-0.00539262	0.0218277	0.0431824	0.0202586	0.0439609	0.189163
chr1_30654720	0.0224844	-0.00424416	-0.0050764	0.0246947	-0.0063961	-0.00391898
chr1_30654730	-0.0052302	0.0184913	0.036117	0.0169126	0.0372882	0.163947
chr1_30654813	0.0282833	-0.00472061	-0.0131538	0.0330667	0.0186335	-0.0134102
chr1_30679425	-0.00365959	0.0437771	0.0174193	0.0619303	0.0314925	NA
chr1_30738773	0.0367403	0.0585537	0.00135739	0.148642	0.179286	0.0079866
chr1_30807373	-0.00456759	0.0109598	-0.00177855	0.0101003	-0.00319355	-0.0112699
chr1_30883157	-0.00395103	0.123059	0.0977779	0.123055	0.0961621	-0.00178754
chr1_30883158	0.0223048	-0.00267619	0.0519009	0.0355518	0.21655	0.0274989
chr1_30936665	-0.0034679	0.0104806	-0.00979575	0.0172661	-0.0134708	0.00771492
chr1_30936722	-0.0034679	0.0104806	-0.00979575	0.0172661	-0.0134708	0.00771492
chr1_30938443	0.0041742	0.017845	0.00534572	-0.00258001	0.0328162	0.059058
chr1_30943845	0.00823712	-0.00689485	-0.00396877	0.0264989	0.0563693	-0.019686
chr1_30960663	-0.0058643	0.0790403	0.0301774	0.0538082	0.0137972	NA
chr1_31005153	0.0006642	-0.00318834	-0.00408731	-0.00350365	0.0134398	0.00482746
chr1_31005191	0.0006642	-0.00318834	-0.00408731	-0.00350365	0.0134398	0.00482746
chr1_31005197	0.0006642	-0.00318834	-0.00408731	-0.00350365	0.0134398	0.00482746
chr1_31005251	0.0152759	-0.00379263	-0.00282471	0.0226391	-0.00996347	0.00134128
chr1_31005326	0.0206837	0.0406041	0.00464237	0.00181489	-0.0114719	0.00161253
chr1_31005357	0.00252616	-0.00318834	-0.00408731	-0.00251721	0.0173701	0.00482746
chr1_31005427	-0.0039635	0.0105795	-0.0114877	0.00424043	-0.0113865	0.00730496
chr1_31022227	-0.00342793	-0.000723891	0.0597957	0.00707595	0.0811504	0.0283824
chr1_31022294	0.00691927	-0.0049321	-0.0112853	0.00596135	0.0176855	-0.00757052
chr1_31022297	-0.00284909	-0.00210567	0.0142916	0.00445886	0.02912	0.000212557
chr1_31023349	-0.000179597	-0.00538598	0.0378246	0.000371938	0.0727533	0.0359982
chr1_31023431	-0.00363951	-0.0039426	-0.00752931	-0.00313632	-0.00505979	-0.00738357
chr1_31023447	-0.00184071	-0.00233851	-0.0146642	0.00877197	-0.0176652	-0.00563816
chr1_31023460	-0.00471862	0.00127868	0.00175464	0.00373149	0.00508355	-0.0132773
chr1_31023468	-0.00512386	-0.00423623	-0.00693008	-0.00535195	0.000460835	0.00658896
chr1_31023470	-0.00363435	-0.00569624	-0.00243818	-0.00213372	0.0138068	-0.0059826
chr1_31092543	0.00443323	0.0430762	0.026544	0.00943642	-0.00908382	-0.0106184
chr1_31092550	0.00443323	0.0430762	0.026544	0.00943642	-0.00908382	-0.0106184
chr1_31162165	-0.000431628	0.0842899	0.018396	0.0496805	-0.00215373	0.00498551
chr1_31238092	0.00093103	0.00675987	-0.0072118	-0.00581152	-0.0188602	-0.0155421
chr1_31238112	-0.00764369	0.0110551	0.0192402	0.00773897	0.0125932	-0.0184429
chr1_31238113	0.0310541	-1.09871e-05	0.0196162	0.00831384	-0.0245232	0.00821323
chr1_31238130	-0.00607623	-0.00472435	-0.0138467	-0.00796102	-0.0180879	-0.0157883
chr1_31238141	-0.00399303	-0.00708092	0.0584561	-0.000456212	0.0231531	0.0769852
chr1_31266390	0.0281667	0.0217477	0.00536544	0.0774273	0.0446269	NA
chr1_31283085	0.0373799	0.0131942	0.0152346	0.000676161	-0.0118572	-0.0122645
chr1_31283296	-0.000782436	0.0355266	0.00480564	0.0216161	-0.00246073	-0.000441654
chr1_31283302	0.00782649	0.000349637	0.0197751	-0.00249855	-0.00962188	-0.00384093
chr1_31375327	0.0355926	-0.00457283	0.0109683	0.0628296	0.116058	-0.00345768
chr1_31375329	0.0355926	-0.00457283	0.0109683	0.0628296	0.116058	-0.00345768
chr1_31387343	0.00150116	0.00161801	-0.00479648	-0.0056274	0.0143958	0.0165952
chr1_31460620	-0.0036991	-0.00132165	0.00842586	-0.00517668	-0.00336756	-0.0013155
chr1_31460712	-0.0036991	-0.00132165	0.00842586	-0.00517668	-0.00336756	-0.0013155
chr1_31460728	0.0163023	0.0186873	0.00206175	-0.00560207	-0.0163467	-0.0112904
chr1_31577959	0.00258317	0.000466991	0.008765	0.0240513	0.03377	-0.00979007
chr1_31578086	0.00537577	-0.00549943	-0.00111095	0.00500696	0.0266052	-0.00347776
chr1_31578121	0.0215425	-0.00538668	-0.0125899	0.0254182	0.034216	-0.0158357
chr1_31602066	0.000104613	0.00926973	0.0156963	-0.00222081	-0.00314057	-0.00963653
chr1_31617209	-0.00398349	0.0294258	-0.00831307	0.0178835	-0.0129814	0.00237349
chr1_31713662	0.019598	0.0176627	0.00877289	-0.0087499	0.0790155	0.0764414
chr1_31750982	0.0302589	-0.00426237	0.00166478	0.0275793	-0.00860376	0.000574017
chr1_31766530	0.0577993	0.00645269	-0.0119229	0.108683	0.0451844	-0.0014511
chr1_31801701	0.000837433	-0.00469451	-0.0170772	0.0113037	-0.0105829	-0.0162693
chr1_31801703	0.000837433	-0.00469451	-0.0170772	0.0113037	-0.0105829	-0.0162693
chr1_31801704	0.000837433	-0.00469451	-0.0170772	0.0113037	-0.0105829	-0.0162693
chr1_31827064	0.0318853	0.0525016	0.0125887	0.143523	0.0706031	NA
chr1_31969210	-0.00402867	0.0344163	0.0417894	0.0398414	0.0503452	-0.0115829
chr1_32028082	-7.58061e-05	0.000534309	0.00202991	-0.000735854	-0.000801952	-0.00191949
chr1_32028083	0.0291006	0.00498502	-0.00760682	0.066459	0.0265199	0.00118082
chr1_32030231	-0.00610798	0.000742255	0.0180474	-0.00390303	0.00443816	-0.010041
chr1_32030300	0.108091	NA	NA	0.104963	0.0643472	NA
chr1_32030331	-0.00395233	-0.00132771	-0.000433966	-0.00249855	-0.0024917	-0.00832012
chr1_32030340	-0.000595386	-0.00075716	0.00153822	-0.00120905	0.00435697	0.00398775
chr1_32030399	0.0369823	0.00253978	0.0155682	0.0121176	-0.0114719	-0.0013155
chr1_32030421	0	0	0	0	0	0
chr1_32030422	0.000401044	0.000244149	0.00339474	-0.000798788	-0.000801952	-0.000676507
chr1_32030427	-2.21733e-07	-0.000135198	0.00238277	-0.000798788	-0.000801952	-0.000676507
chr1_32143049	0.00182851	-0.00446968	0.0151781	0.000459929	-0.0061471	0.0114836
chr1_32170356	-0.00432032	0.0344163	0.0417894	0.0290554	0.031749	-0.0115829
chr1_32170399	-0.00489292	0.0128479	0.0066112	0.0119587	0.00483039	-0.0103466
chr1_32170415	-0.00454021	0.0131212	-0.000905869	0.0152083	-0.000194594	-0.0100263
chr1_32235392	0.0333272	0.00471954	0.00395451	0.0774815	0.0826441	-0.0105232
chr1_32252016	0.0653158	-0.00754376	-0.0302419	0.097304	0.0482413	-0.0280707
chr1_32461510	0.0116099	0.000452252	-0.006596	-0.00128169	-0.00544658	-0.0101682
chr1_32461582	0.0334715	0.0324912	0.00634958	-0.00523441	-0.00882749	-0.00661509
chr1_32470165	0.117578	0.00659894	0.025307	0.191556	0.282926	-0.00462211
chr1_32529178	-0.00950668	0.0948029	0.000743711	0.0955545	0.00196112	0.0225421
chr1_32539320	-0.00486544	0.0692735	0.0121438	0.0615484	0.00475742	0.0154413
chr1_32589485	0.0508431	0.000720408	-0.01996	0.0960504	0.220682	-0.0248213
chr1_32589493	-0.00653115	0.0426783	0.0584521	0.0420549	0.0572768	-0.0204725
chr1_32589512	-0.00841476	0.13366	0.0904489	0.140986	0.0967182	-0.0272832
chr1_32589529	-0.00616823	0.0859366	0.141266	0.102851	0.178351	-0.0195026
chr1_32594945	0.00573146	0.143979	0.0326825	0.206432	0.0811888	0.0698197
chr1_32595239	-0.00311874	0.0804938	0.0591615	0.0571738	0.0419086	-0.00596207
chr1_32595284	0.00191347	-0.00448983	-0.00508237	0.000768696	-0.0156759	-0.00603929
chr1_32604441	-0.00611696	0.131113	0.0751568	0.130596	0.0794206	-0.0112904
chr1_32634892	-0.00489007	0.0111707	0.0377354	0.00701896	0.0280173	-0.00219225
chr1_32639304	-0.00459375	-0.00417042	-0.013111	-0.0053474	-0.0149883	-0.0119392
chr1_32639306	-0.00423302	-0.00372693	-0.00875302	-0.00426392	-0.0101104	-0.0119392
chr1_32639458	0.0102711	0.0604593	0.114981	0.0123484	0.0395986	-0.00155839
chr1_32766993	-0.00358076	-0.000566224	-0.00181214	-0.00407037	-0.00680293	-0.00832012
chr1_32802774	-0.00326796	-0.00514697	-0.0110787	-0.00342085	-0.0105905	-0.0137523
chr1_32802787	-0.00385418	0.0178579	-0.00620574	0.0128572	-0.00936564	-0.00281689
chr1_32816822	-0.000247242	0.0132039	0.0315386	-0.00022346	0.00583085	-0.00760732
chr1_32865309	0.0720408	0.0951087	0.0201973	0.267849	0.287764	0.00428709
chr1_32908296	0.112963	-0.00364743	-0.0042432	0.114979	0.081711	-0.00386948
chr1_32908306	0.0202924	0.0578686	-0.0109681	0.0063978	0.00144616	0.0566618
chr1_33033774	0.0654433	-0.00458685	-0.0155628	0.0632762	0.0620354	-0.00914644
chr1_33035359	0.0193579	0.0717095	0.0343314	0.130503	0.182545	0.00079301
chr1_33063310	0.0101575	-0.0050413	0.00219016	0.00344876	-0.0145167	-0.00109526
chr1_33085345	-0.00397205	0.0199277	0.00179588	0.0185219	0.000499424	-0.00782441
chr1_33127184	-0.00492198	-0.00117391	-0.00750152	-0.000212435	-0.00688602	-0.01206
chr1_33127236	0.0425737	0.00718203	0.00869815	0.0941733	0.143598	-0.00984565
chr1_33138216	0.00479405	-0.00504867	-0.0174806	-0.000593726	-0.00793653	-0.013449
chr1_33167709	0.0164787	-0.0039815	-0.0107228	0.02286	0.00871979	-0.0115379
chr1_33167712	0.0164787	-0.0039815	-0.0107228	0.02286	0.00871979	-0.0115379
chr1_33167736	-0.00336971	0.00430116	0.00307105	-0.000780417	-0.00493861	-0.0115379
chr1_33246139	-0.00316756	-0.004908	0.00218784	0.00187437	-0.00591667	0.0148396
chr1_33246194	0.00514698	0.00139973	-0.00578864	-0.00383639	0.0264581	0.0199751
chr1_33295476	0.0858843	-0.000721573	0.0128463	0.117019	0.0246283	0.0290061
chr1_33295528	-0.00204906	0.00083967	-0.00541039	0.00976505	0.00683759	-0.0115071
chr1_33310687	-0.0041388	0.00352069	-0.00262003	0.0107824	0.0113857	-0.0131882
chr1_33376747	0.0574444	0.0130219	-0.016464	0.135788	0.153654	-0.018785
chr1_33380444	0.0561374	-3.71715e-05	-0.00687045	0.0951185	0.0118884	0.0129309
chr1_33380641	-0.00594806	0.0301902	0.0820169	0.0372736	0.0907136	0.00517756
chr1_33380659	-0.00496646	-0.00350419	-0.0142419	-0.00595804	-0.00908122	-0.00586729
chr1_33380660	-0.00496646	-0.00350419	-0.0142419	-0.00595804	-0.00908122	-0.00586729
chr1_33387029	-0.0042668	0.0036019	-0.000561268	0.000500244	-0.00475355	-0.0132523
chr1_33387141	0.030391	0.132499	0.0382089	0.240043	0.119548	0.0292256
chr1_33425571	0.00450984	0.0541713	0.0464831	0.0980133	0.120692	-0.0108378
chr1_33470726	-0.00700943	0.0491865	0.0213469	0.0440612	0.0173613	-0.0166831
chr1_33475088	-0.00171054	0.0267234	-0.00651229	0.0480047	0.0036734	0.00079301
chr1_33784297	-0.00621196	-0.00686587	-0.0170137	-0.0064781	-0.015939	-0.0167791
chr1_33784299	0.00209414	0.0325598	-0.0138713	0.00362219	-0.0191554	0.00221194
chr1_33793930	0.0522306	0.0299375	-0.00651229	0.134762	0.181462	0.0019617
chr1_33809345	-0.00552718	-0.0079638	-0.0244478	-0.00882407	-0.0175148	-0.0235228
chr1_33809697	0.0186073	0.00534079	-0.00965125	0.0536584	0.0408776	-0.00757052
chr1_33809712	-0.00379585	0.0438218	0.0201954	0.0334783	0.0121322	NA
chr1_33809713	-0.00128538	0.00806919	0.00816034	-0.00133443	-0.00335659	-0.0124178
chr1_33845058	0.0304014	-0.00380407	-0.0092132	0.024608	0.0192372	-0.0103131
chr1_33845239	-0.00760393	-0.00685729	-0.0183147	-0.000377702	-0.00970677	-0.0223221
chr1_33845510	-0.00168115	-0.00456686	0.0156094	-0.000423112	0.0329655	0.0171388
chr1_33847825	0.056228	0.0126126	-0.0102285	0.100584	0.0492138	NA
chr1_33848085	0.0343945	0.0167747	0.102819	-0.006945	0.00610228	0.022824
chr1_33859398	0.0777349	0.0173366	0.00242979	0.123046	0.074291	NA
chr1_33859493	-0.00443351	0.00334365	-0.00621147	0.00260072	-0.0058466	-0.0122241
chr1_33872778	-0.0029601	-0.00454939	-0.0110846	-0.00365464	-0.0112736	-0.0116019
chr1_33872796	0.0674941	0.0990842	0.000259073	0.244182	0.0109886	0.292149
chr1_33912863	0.0421574	-0.0023625	-0.00867677	0.0265915	0.0269884	-0.0100647
chr1_33918218	-0.00374771	0.0363546	0.00971835	0.0282535	0.00401814	-0.00893629
chr1_33952296	-0.00315103	-0.00412904	-0.00452623	0.00511506	0.00985352	-0.0154455
chr1_33952341	0.0886697	0.0603086	-0.0148821	0.272648	0.122156	0.0278856
chr1_33960106	0.0336821	0.0972285	-0.0104262	0.228913	0.014285	0.119517
chr1_33960110	0.0336821	0.0972285	-0.0104262	0.228913	0.014285	0.119517
chr1_34046214	0.0206315	0.00324564	-0.0147672	-0.0030457	0.0249451	0.00322788
chr1_34046427	0.00449025	0.0709964	0.000624093	0.0247173	-0.0169835	0.00849937
chr1_34046435	0.0226511	0.0375768	-0.0165393	-0.0053856	0.0100855	0.0272314
chr1_34046450	0.011293	-0.00643991	-0.0169483	0.0157333	-0.00314583	-0.0140003
chr1_34055981	0.089371	0.0339427	-0.0138376	0.166876	0.0614273	0.0805647
chr1_34056001	0.0650565	0.0237459	-0.0106098	0.00530916	0.0668975	0.0219118
chr1_34147165	0.00204876	-0.00176081	-0.0138714	-0.00384737	-0.00585937	-0.00839371
chr1_34147325	0.0357242	0.0445368	0.00944531	0.140917	0.197377	-0.00514574
chr1_34147458	-0.00354452	-0.00470282	-0.00847258	-0.00403514	-0.0109024	-0.00923746
chr1_34148714	-0.0052943	0.0666842	0.0503332	0.0748918	0.0587211	-0.00865718
chr1_34229518	0.0096674	0.0066939	-0.00282471	0.0422398	-0.0114719	0.0175088
chr1_34287318	0.0807893	0.0043421	0.00652463	0.125361	0.299354	-0.00955232
chr1_34305585	-0.00142591	0.0401966	0.0187862	0.0210472	0.000712004	-0.009328
chr1_34322649	0.00489903	-0.00327608	-0.015272	0.017693	0.00511778	-0.0120195
chr1_34410461	-0.000965604	0.00231745	-0.000683884	0.0021761	-0.000440653	0.00874407
chr1_34410465	-0.000524359	0.00109903	-0.000252185	0.00125793	-0.000419933	0.00489639
chr1_34499674	-0.0037978	0.0843165	0.0229166	0.100064	0.0343778	0.00604747
chr1_34520148	-0.00525695	0.00352552	0.0176072	0.00314466	0.0177719	-0.00607689
chr1_34538795	0.0134296	0.0369356	0.00718052	0.0889603	0.0416312	NA
chr1_34544902	-0.00310024	0.0210434	0.0666359	0.00973522	0.0476357	0.00196423
chr1_34620334	0.0186124	-0.000802217	-0.00928395	0.0376209	0.0178673	-0.0100469
chr1_34729606	-0.004643	0.0197161	-0.0088606	0.0139286	-0.00947457	-0.00626883
chr1_34789511	-0.00363318	-0.00513103	-0.0136484	-0.00208647	-0.0125999	-0.0132353
chr1_34790179	-0.00487534	-0.00385411	0.00664487	-0.00460729	0.00285417	-0.00281285
chr1_34915837	-0.00435048	0.00249875	-0.00791991	0.00973507	0.00134686	-0.010998
chr1_34995790	-0.00344124	0.00662046	0.0372205	-0.00494293	0.00716057	-0.0090244
chr1_35024086	0.0146206	0.00640663	0.0254879	0.0475861	0.0794596	-0.000289525
chr1_35043414	0.0378408	0.065241	0.0305912	0.178251	0.208063	-0.00363445
chr1_35139378	0.0681425	0.104731	0.0243971	0.285486	0.256738	0.014834
chr1_35174758	-0.000150171	0.00335757	0.0215747	-0.00527266	-0.00598343	-0.0110369
chr1_35401298	-0.00442434	-0.00513594	-0.0138051	-0.00436799	-0.017495	-0.0169592
chr1_35401300	-0.00122462	-0.00394395	-0.0113904	0.003631	-0.00146076	-0.0129708
chr1_35401309	-0.00369264	-0.00480352	-0.0124111	-0.00414913	-0.0207757	-0.0126827
chr1_35401312	-0.00489934	-0.00428956	-0.0138253	-0.00599794	-0.0165866	-0.0156066
chr1_35401313	0.0060037	-0.00561331	0.00175739	0.00655066	0.0248897	0.00552166
chr1_35401321	-0.00368223	0.0135098	-0.0177879	0.00408453	-0.0112114	0.0205164
chr1_35401324	-0.00472527	-0.00465195	-0.014607	-0.00428135	-0.0129112	-0.0138542
chr1_35427358	0.086072	0.0783767	-0.0107973	0.304397	0.186753	-0.00964226
chr1_35439833	-0.00414445	0.00234836	0.0212563	0.0116208	0.0448704	-0.00277824
chr1_35462912	-0.00128993	0.0021328	-0.0201481	0.025473	-0.0144604	-0.0143886
chr1_35484920	0.0146827	-0.0103128	-0.0224895	0.013708	0.00648918	-0.0243565
chr1_35484997	0.00519826	-0.00464006	-0.0115321	0.00783384	-0.00929552	-0.00849105
chr1_35485005	-0.00100089	0.00639822	0.000611167	-0.00218811	-0.00913791	-0.0115829
chr1_35609474	-0.000305069	0.00101422	-0.00307438	-0.00434067	-0.0118856	-0.00831392
chr1_35791250	-0.00311681	-0.00203463	0.00740387	-0.00452146	-0.00243356	-0.00401412
chr1_35791261	0.00782725	0.0403561	0.028178	0.0858177	0.111899	-0.00977
chr1_35798937	0.0344773	0.00253978	-0.0110901	0.0664162	0.0206599	-0.00327745
chr1_35822965	-0.000386381	0.0147374	-0.0121536	0.0384818	-0.00573453	-0.000585372
chr1_35957737	-0.00337148	-0.000924765	-0.00432452	0.00230997	-0.00170699	-0.0116149
chr1_35957803	-0.00337148	-0.000924765	-0.00432452	0.00230997	-0.00170699	-0.0116149
chr1_35957806	-0.00337148	-0.000924765	-0.00432452	0.00230997	-0.00170699	-0.0116149
chr1_36002846	-0.00376861	-0.00388941	-0.00631555	-0.0071027	-0.0155832	-0.0109943
chr1_36003070	-0.00518729	0.00280584	0.00884374	-0.00513742	-0.00571317	-0.0105364
chr1_36003076	-0.00518729	0.00280584	0.00884374	-0.00513742	-0.00571317	-0.0105364
chr1_36039162	-0.00404763	-0.00347334	-0.00503209	-0.00488979	-0.00396372	-0.000560672
chr1_36047170	0.0229841	0.0192744	0.0107332	0.0914921	0.10233	-0.0128398
chr1_36081084	0.0216849	-0.000350475	-0.00597902	0.0446246	0.0356468	-0.010984
chr1_36089900	0.0128062	0.0487529	0.000423069	0.117475	0.0426991	0.00528017
chr1_36128463	-0.00397343	0.0696342	0.020188	0.0798402	0.028494	-0.000173606
chr1_36128464	-0.0036317	0.0696342	0.020188	0.0833437	0.0313445	-0.000173606
chr1_36136288	0.00395463	-0.00197008	-0.0109088	-0.00361976	0.00132282	-0.00635387
chr1_36136318	0.00395463	-0.00197008	-0.0109088	-0.00361976	0.00132282	-0.00635387
chr1_36136332	-0.00305073	0.00622086	0.0059228	0.00357646	0.00273634	-0.00930615
chr1_36136333	0.0245944	0.0325175	-0.00683738	-0.00306541	0.00988509	0.0177347
chr1_36136337	-0.00397212	0.0306667	-0.00742683	0.032934	-0.00600911	0.0154413
chr1_36136360	-0.00322298	0.010137	-0.00956254	0.0043716	-0.0109584	-0.00384093
chr1_36136364	-0.00282036	0.0184245	-0.00599427	0.0131198	-0.00769799	0.000302766
chr1_36207792	0.104914	0.0656627	0.0519305	0.267408	0.209352	-0.00973709
chr1_36220769	-0.00374153	0.0636997	0.0409311	0.0467148	0.0251088	-0.00983191
chr1_36228357	0.00707423	0.151683	0.0784836	0.0914775	0.0370997	-0.00364772
chr1_36228505	-0.00177671	-0.000103195	0.0299921	0.00917852	0.0590902	0.0053225
chr1_36228508	-0.00430024	-0.00050085	0.0189331	-0.000364681	0.0191199	0.0500314
chr1_36228521	0.0579079	-0.00602761	-0.0133661	0.0564229	0.0483475	-0.0111245
chr1_36228600	-0.00149527	0.170542	0.0936213	0.134099	0.06802	-0.00384093
chr1_36287403	0.0279407	0.00593918	0.0117521	0.0783655	0.107849	-0.0134645
chr1_36287413	0.0302683	0.00592312	0.00939345	0.0820367	0.107849	-0.0144134
chr1_36287531	0.0200071	0.0936031	0.142014	0.155595	0.323906	-0.0150116
chr1_36299147	0.0213071	0.0382689	0.00955933	0.122304	0.0767405	-0.00804355
chr1_36317792	-0.00303602	0.000569927	-0.00733821	-0.00360118	-0.0117893	-0.012207
chr1_36318731	-0.00412767	-0.00439762	-0.00977325	-0.00486346	-0.0123686	-0.0123877
chr1_36318777	0.0288299	0.00671398	0.0151781	0.0643065	0.182545	-0.00983592
chr1_36344395	-0.00545524	0.0304611	0.000508653	0.0353777	0.00154261	-0.00638823
chr1_36344397	-0.00545524	0.0304611	0.000508653	0.0353777	0.00154261	-0.00638823
chr1_36344398	-0.00545524	0.0304611	0.000508653	0.0353777	0.00154261	-0.00638823
chr1_36344401	-0.00450257	0.0304611	0.000508653	0.0416831	0.00590471	-0.00638823
chr1_36505618	0.0382928	0.00255544	-0.0155214	0.00990872	0.0333836	-0.00135416
chr1_36549936	-0.00390935	-0.00436623	-0.00282471	-0.00425365	-0.000316643	-0.0013155
chr1_36578194	0.0298656	0.0173366	0.00242979	0.0721423	0.0382179	NA
chr1_36628489	-0.00475651	-0.00407142	-0.00722901	-0.00442788	-0.00888203	-0.00959915
chr1_36672762	-0.00568909	-0.00172642	-0.0153024	-0.00115837	-0.0152565	-0.0121775
chr1_36878489	-0.00184763	-0.00338125	-0.0103292	0.00116394	-0.00943286	-0.00880211
chr1_36878499	-0.00380309	-0.0044451	-0.00541039	-0.00351915	-0.00812248	-0.00384093
chr1_36878500	-0.00375674	-0.000434325	-0.0104889	0.00151721	-0.00950636	-0.00966595
chr1_36878507	-0.000959681	0.00198401	0.00241429	0.013117	0.0145402	-0.00938274
chr1_36914629	-0.00367717	0.218916	0.046985	0.19291	0.0314048	0.0731334
chr1_36914653	-0.00367717	0.218916	0.046985	0.19291	0.0314048	0.0731334
chr1_36914766	0.0267594	-0.00590774	-0.0175026	0.0170813	-0.00530673	-0.0127936
chr1_36956394	0.00514246	-0.00265432	-0.00798089	0.0109889	0.00163171	-0.0121815
chr1_36979927	0.0286217	-0.000310393	-0.00610712	0.0538916	0.0603364	-0.00891263
chr1_37020499	0.0301999	0.0319296	0.0506353	0.112481	0.114207	0.00662517
chr1_37020514	-0.00308473	0.00110944	-0.00709974	3.34108e-05	-0.00772407	-0.00883163
chr1_37020529	-0.00308473	0.00110944	-0.00709974	3.34108e-05	-0.00772407	-0.00883163
chr1_37029163	0.00330198	0.00262552	0.0207076	-0.00130247	0.00482337	0.00561361
chr1_37029391	-0.00158913	-0.00156778	-0.00331812	-0.00174174	-0.00386978	-0.00341357
chr1_37029408	0.000867156	0.00915415	-0.00524226	0.0280651	-0.012159	0.0392123
chr1_37029415	-0.00302768	0.0146435	-0.00821163	0.00818076	-0.0041156	0.027573
chr1_37029416	-0.00325226	0.00878136	0.00154706	0.00305084	-0.00347475	-0.0118217
chr1_37029431	0.00351048	-0.00465394	-0.0112445	0.00492363	-0.00845562	-0.0108835
chr1_37037082	-0.00399067	-0.00083713	-0.0110153	-0.00206171	-0.011286	-0.0102902
chr1_37099561	0.0168886	-0.00599315	-0.0151228	0.0181446	0.0067687	-0.0134682
chr1_37148250	0.0104163	0.0197539	-0.0102882	0.064386	-0.00932398	0.0427071
chr1_37221840	0.0100257	0.00411436	-0.0178045	0.0486787	0.0207424	-0.0178676
chr1_37221871	0.00938735	0.00147745	-0.018614	0.0419874	0.013139	-0.0178676
chr1_37265863	0.0595403	0.00498539	-0.0153909	0.117059	0.0705416	-0.00250521
chr1_37314787	-0.00243724	0.0391876	0.017209	0.0497544	0.0253554	NA
chr1_37314803	0.00551358	0.00620135	-0.00634261	0.0320513	0.0108697	-0.00775522
chr1_37314840	0.0071983	-0.00480626	-0.0125407	0.00181293	0.00193337	-0.013781
chr1_37314870	-0.00378584	0.0089436	-0.000199226	0.00463522	-0.00357152	-0.012061
chr1_37314920	-0.00378584	0.0089436	-0.000199226	0.00463522	-0.00357152	-0.012061
chr1_37353154	-0.00154464	-0.00156384	-0.00340185	-0.00114555	-0.00305412	-0.00412097
chr1_37353157	-0.00154464	-0.00156384	-0.00340185	-0.00114555	-0.00305412	-0.00412097
chr1_37353168	-0.00154464	-0.00156384	-0.00340185	-0.00114555	-0.00305412	-0.00412097
chr1_37353187	-0.00227557	0.0243775	-0.00829194	0.0384192	-0.0036713	0.00725437
chr1_37393816	0.00681723	0.00127756	-0.00854808	0.0270971	0.0204531	-0.0105148
chr1_37393938	-0.00206049	0.00242372	0.00288027	0.0122401	0.0204531	-0.010614
chr1_37396125	0.0149951	0.00998521	-0.00477957	0.0576341	0.0344041	-0.00468545
chr1_37396137	0.0149951	0.00998521	-0.00477957	0.0576341	0.0344041	-0.00468545
chr1_37396254	0.0100207	0.0151792	0.0586384	0.0603151	0.153641	-0.000172143
chr1_37577838	0.00142306	0.00321823	0.0347127	-0.00704828	0.00056698	0.000506525
chr1_37577855	0.00142306	0.00321823	0.0347127	-0.00704828	0.00056698	0.000506525
chr1_37577886	0.00142306	0.00321823	0.0347127	-0.00704828	0.00056698	0.000506525
chr1_37577888	-0.0021257	0.022028	0.0408713	0.00340187	0.0120851	-0.00914379
chr1_37578109	8.08087e-05	0.0321092	0.000569243	0.058558	0.0344133	-0.00889072
chr1_37600414	0.095213	0.0456039	0.00383832	0.235877	0.143296	-0.0014511
chr1_37601395	0.0979374	0.0542872	0.0154956	0.255349	0.172843	-0.0059646
chr1_37606591	0.104089	0.0320602	0.0713339	0.2342	0.270989	-0.00317248
chr1_37609937	0.0824272	0.0508458	0.0130749	0.229774	0.151015	-0.0059646
chr1_37634724	0.0146738	0.00369543	-0.0124867	0.0515609	0.0241417	-0.017385
chr1_37634728	-0.00593098	0.0123411	-0.00566034	0.0022274	0.00238366	0.0509646
chr1_37635836	-0.00473078	0.0152467	0.00759699	0.0248458	0.012571	-0.0155954
chr1_37636033	-0.0032431	0.0394909	-0.000655203	0.0494372	0.00489534	0.00383272
chr1_37728269	0.021519	0.0396916	-0.00666796	0.0996209	-0.0150103	0.143854
chr1_37800978	0.071405	0.0198346	-0.0209097	0.177267	0.0757905	0.00230449
chr1_37801022	0.0149825	0.00990795	-0.011072	0.0635252	0.0257296	-0.00925717
chr1_37801047	0.0149825	0.00990795	-0.011072	0.0635252	0.0257296	-0.00925717
chr1_37817070	-0.000148426	0.00512442	-0.0166979	-0.00649814	-0.0138089	-0.00875929
chr1_37817096	-0.00390722	0.0113338	0.0187042	-0.00289139	0.0412066	0.0785246
chr1_37840826	-0.00835152	0.0222533	0.00264903	0.0297093	0.0104281	-0.0286242
chr1_37841053	-0.00913735	0.0738444	0.0394637	0.0753875	0.0391322	-0.0211676
chr1_37843455	-0.00518395	0.00209992	-0.010128	-0.00456738	-0.00103693	0.0149961
chr1_37888531	0.00493687	0.0659273	0.0352831	0.10035	0.0597057	NA
chr1_37941188	-0.00316882	0.0158372	0.028971	0.0277938	0.0406384	0.00344941
chr1_37950099	0.00756794	0.0117542	-0.0103363	0.0471105	0.0448719	-0.00751705
chr1_37963539	-0.00429038	0.00162728	-0.00311142	0.00318455	-0.00516417	-0.0106619
chr1_37968515	-0.00274067	0.00121395	0.000401138	0.00913219	0.0122677	-0.0116557
chr1_37968518	-0.00373757	0.00346963	0.00406874	0.00913219	0.0122677	-0.0116557
chr1_37968568	-0.00464268	0.0235897	-0.0109608	0.0198659	-0.0138857	0.0146356
chr1_37995497	-0.00343918	0.00145168	0.0168456	0.00748622	0.00652848	0.0493269
chr1_38003232	0.000463029	-0.00438699	-0.00565123	0.0085079	-0.016227	0.00749876
chr1_38137221	-0.00274585	-0.00444498	-0.00282471	-0.00344133	-0.0109797	-0.00384093
chr1_38179374	-0.00206768	0.044418	-0.00876363	0.0638225	-0.000125368	0.0368845
chr1_38179380	0.0068594	-0.00357757	-0.0122542	0.00037671	-0.00724135	-0.0107019
chr1_38187387	0.00560092	0.0231786	-0.0237233	0.0598341	-0.0159651	0.0817814
chr1_38187389	-0.00731411	0.0632335	0.0198774	0.0575345	0.0152732	-0.010505
chr1_38197534	0.0093056	0.00181565	-0.0112018	0.0349299	0.0147915	-0.00940973
chr1_38199737	0.0093056	0.00181565	-0.0112018	0.0349299	0.0147915	-0.00940973
chr1_38262936	0.031313	-0.00368835	-0.0110901	0.0397195	0.0170583	-0.010614
chr1_38262977	-0.00503289	0.0100638	-0.0104819	0.0179461	-0.00439907	-0.00651759
chr1_38262984	0.031313	-0.00368835	-0.0110901	0.0397195	0.0170583	-0.010614
chr1_38262986	0.0127678	-0.00457292	-0.00456838	0.0135769	0.0487783	-0.00394146
chr1_38263060	-0.00589811	0.0141062	0.0648555	0.00605168	0.0460105	0.00406272
chr1_38263066	-0.00442018	0.037369	0.012226	0.0386623	0.0138472	-0.00783954
chr1_38313036	0.00447879	-0.00449064	0.00494818	0.00772747	0.0251068	-0.0007825
chr1_38313219	0.000612222	-0.00274917	-0.00207707	0.0028788	-0.00655269	0.000797908
chr1_38313220	-0.0023417	-0.00229988	-0.000537677	-0.00259885	-0.00246073	-0.00375104
chr1_38313227	-0.00375529	-0.00362679	0.00179588	-0.00409035	0.00671439	0.00946604
chr1_38313228	-0.00255025	-0.00324156	-0.0105365	0.00139433	-0.00649184	-0.0120195
chr1_38313233	0.00146938	0.0188523	-0.00791377	0.00247318	-0.0106395	0.000448708
chr1_38313235	-3.74497e-05	0.0228782	-0.00978283	0.00731933	-0.00714602	0.0189331
chr1_38313237	0.00450984	0.0149898	-0.0101083	-0.00166001	-0.00797653	0.00344941
chr1_38313261	0.00783176	0.020241	-0.00192189	-0.00148121	-0.0114138	-0.00788036
chr1_38313326	0.0096674	0.0528165	0.0138968	0.106851	0.0897033	-0.000309073
chr1_38313327	-0.00397212	-9.05195e-05	-0.00742683	0.00145839	-0.00600911	-0.0117684
chr1_38346092	0.0098781	0.0377101	0.00563749	0.073717	0.091767	-0.00200932
chr1_38419064	0.015074	0.116874	0.0422202	0.0420386	-0.00587892	0.00510514
chr1_38448905	-0.00500549	0.00264784	0.00899876	0.00498029	0.00610219	0.0417071
chr1_38448926	-0.00500549	0.00264784	0.00899876	0.00498029	0.00610219	0.0417071
chr1_38449066	-0.00548934	-0.000155487	-0.0142947	0.000168009	-0.013367	-0.00380643
chr1_38449089	-0.00428307	-0.00165162	-0.00506362	0.00350761	-0.0106643	0.00876608
chr1_38621060	0.0135432	0.0368041	0.0549148	0.107785	0.171981	-0.0101224
chr1_38653662	0.00331676	0.0311404	-0.0104307	0.0691389	-0.00781378	0.0274036
chr1_38653669	0.00331676	0.0311404	-0.0104307	0.0691389	-0.00781378	0.0274036
chr1_38657886	0.0643478	0.0269084	-0.0228665	0.183379	0.090883	-0.00291431
chr1_38690131	0.0118226	0.000746692	-0.0100997	-0.00180405	-0.00297274	-0.0109761
chr1_38984559	0.0196645	0.0193138	0.0319349	0.081613	0.0861518	-0.00771887
chr1_38984609	0.0359281	0.06602	-0.00744674	0.00136124	0.0514792	0.0994186
chr1_38985401	0.0288041	0.0153028	-0.0162162	-0.00419287	0.0159259	0.00257333
chr1_38985594	0.0594229	5.90363e-05	-0.013369	0.0988655	0.0846144	-0.0112148
chr1_39036059	0.0402393	0.0173366	0.00242979	0.0837047	0.0460007	NA
chr1_39080506	0.0178284	-0.00350075	0.0147417	0.0110521	-0.00786591	0.00677596
chr1_39080667	0.0179688	-0.00398264	-0.00460499	0.0285955	0.0427383	-0.00853946
chr1_39080698	-0.00408032	-0.00350267	-0.0109195	-0.00269277	-0.00956701	-0.0120181
chr1_39081353	0.00858459	0.0557826	0.0983501	0.107708	0.141796	0.0226758
chr1_39081395	0.00858459	0.0557826	0.0983501	0.107708	0.141796	0.0226758
chr1_39087800	0.0302425	0.0136602	-0.0198833	0.0738531	0.0170592	0.0343447
chr1_39123394	0.0270793	0.0259189	-0.0109826	-0.00468827	0.0113217	0.0102857
chr1_39296243	0.00605235	-0.00326246	-0.00947673	0.0164752	0.0121262	-0.0113874
chr1_39298496	0.0205451	0.0468024	0.00495274	0.119051	-0.0118302	0.159548
chr1_39315900	0.126426	NA	NA	0.122771	0.0735517	NA
chr1_39382897	0.0239955	0.0468623	0.0542919	0.142877	0.208622	-0.0096197
chr1_39386144	-0.00374533	0.0358167	0.0147702	0.0418025	0.0192415	NA
chr1_39386158	0.0280297	0.00530014	-0.00851681	0.00330366	0.016226	-0.00435011
chr1_39386429	0.015769	0.0277803	0.112864	0.0891281	0.265993	0.00846176
chr1_39430453	0.0256948	-0.000340369	-0.0102091	0.00531596	-0.00376353	-0.0144982
chr1_39450869	0.0513106	0.0106049	0.0233104	0.00948158	-0.010616	-0.00566948
chr1_39511171	-9.85931e-07	0.00302409	-0.0198247	-0.00700907	-0.0124329	-0.00835437
chr1_39511177	-9.85931e-07	0.00302409	-0.0198247	-0.00700907	-0.0124329	-0.00835437
chr1_39511187	-9.85931e-07	0.00302409	-0.0198247	-0.00700907	-0.0124329	-0.00835437
chr1_39549156	0.0181852	-0.00422582	0.0212875	0.0108437	0.109862	0.0375313
chr1_39549318	0.0350128	-0.00507586	0.013974	0.0358676	0.133927	0.017329
chr1_39628530	0.0147793	0.0220198	-0.0101467	-0.00429195	-0.00666079	-0.000707248
chr1_39726555	0.0183179	0.0640956	0.00686456	0.134746	0.113524	0.00499814
chr1_39747122	-0.00485615	0.00506001	0.00520829	0.00521232	0.00549128	-0.00912515
chr1_39758826	0.0301015	0.0026562	-0.0084611	0.0631785	0.014374	0.00477636
chr1_39758827	0.0189097	0.0026562	-0.0084611	0.0483251	0.00124889	0.00477636
chr1_39920142	-0.00522102	-0.00292874	0.00377895	-0.00359048	0.00181136	-0.00516754
chr1_39924953	0.0158899	0.0010209	0.00395786	0.0296929	0.0390664	-0.00161891
chr1_39925017	-0.00235007	0.0224906	-0.00742683	0.0359544	-0.00271342	0.00344941
chr1_39925045	0.0322332	0.0026927	0.0104251	0.0100467	-0.00833259	-0.00259016
chr1_39946259	0.00184491	0.0030328	0.00480337	0.028506	0.0521249	-0.00970247
chr1_39946377	0.00257264	0.109125	0.160218	0.147059	0.255821	-0.0123376
chr1_40079860	0.0968887	0.114395	0.00184866	0.344562	0.152735	0.0610105
chr1_40187796	0.102625	0.0394685	0.135041	0.0068928	-0.0182066	0.0192387
chr1_40344636	0.0612063	-0.00299714	-0.0136223	0.0857458	0.0430255	-0.00544276
chr1_40344643	-0.000432179	0.0457379	-0.0139489	0.0192722	-0.0146593	0.0147817
chr1_40344689	0.0481615	0.119233	0.029903	0.252571	0.129903	0.0292256
chr1_40383917	0.00333216	0.0214506	0.0519009	0.0521873	0.125617	-0.00757052
chr1_40383926	0.0272927	0.00181318	0.00330323	0.00637432	-0.00790297	-0.00876286
chr1_40383936	-0.00159564	-0.00417129	0.00179588	-0.000316165	-0.00710986	0.00517674
chr1_40383948	0.00134806	0.00820666	-0.00422102	0.0273282	0.00990068	-0.00969636
chr1_40418037	0.0023926	-0.00444908	0.0142329	0.00114394	0.00132367	0.0130109
chr1_40424607	0.0193579	0.0577686	0.094266	0.115064	0.262697	-0.0105969
chr1_40427305	0.00780523	0.0373893	0.00732492	0.0914394	0.0492145	-0.00572828
chr1_40427307	0.00652109	0.0373893	0.00732492	0.0880605	0.0463773	-0.00572828
chr1_40427314	0.00780523	0.0373893	0.00732492	0.0914394	0.0492145	-0.00572828
chr1_40451965	0.000678332	-0.000779191	0.00875911	-0.00549171	-0.00797495	-0.00646113
chr1_40452112	-0.00275845	0.018438	0.0276364	0.00687497	0.0166891	0.000308547
chr1_40452154	0.00499755	-0.00276529	0.0303873	-0.00288443	0.00218939	0.0148216
chr1_40483727	0.0726895	0.00372203	0.00277422	0.0336861	0.0147122	-0.00896889
chr1_40497903	0.0627661	-0.00456686	-0.00399696	0.0657911	0.0180769	0.000302766
chr1_40497922	0.170813	0.00170195	0.00608765	0.120409	0.0840997	-0.00709136
chr1_40497972	0.0372288	0.00378335	-0.00561442	0.00982725	0.00493143	-0.00904345
chr1_40541513	-0.00172235	0.00869257	0.0484272	-0.00153638	0.0212508	0.00577686
chr1_40580701	-0.00252475	0.0957158	0.0128463	0.110005	0.0218744	0.0479846
chr1_40595979	0.0264402	0.0302139	0.0112669	0.0880416	0.0520139	NA
chr1_40655777	0.00443554	0.0104393	0.0156119	-0.00403198	-0.00748055	-0.010877
chr1_40658201	-0.00215423	0.0103536	0.000401138	-0.0015609	0.0148367	0.0566618
chr1_40658366	-0.00390962	-0.00411702	-0.0115395	-0.0049544	-0.0141225	-0.0122045
chr1_40800311	0.0325556	-0.00329034	-0.00999126	0.0218567	0.046131	-0.00898039
chr1_40958001	0.005965	0.0129381	-0.017633	0.0546866	0.0217068	-0.0120517
chr1_40958007	-0.00227004	0.114748	-0.0242145	0.172458	-0.0156472	0.0873602
chr1_40971234	0.010419	-0.00029008	-0.0103259	0.0319328	-0.00602974	-0.000401919
chr1_40971236	-0.00605827	0.0725768	-0.00619652	0.0634705	-0.0106835	0.0213423
chr1_40973088	-0.00688515	0.0703569	-0.011863	0.0733806	-0.0161292	0.0294107
chr1_41007075	-0.00458739	0.0318098	0.148242	0.0615323	0.184821	0.0659389
chr1_41025200	-0.000540012	0.0310144	0.0229593	0.0104606	0.00308016	-0.0121739
chr1_41025256	0.0174951	0.00300987	-0.00937132	-0.000144974	-0.00422841	-0.00908862
chr1_41087204	0.0345769	0.0217477	0.00536544	0.0848886	0.0491627	NA
chr1_41087207	0.0311723	0.0217477	0.00536544	0.0809417	0.0463168	NA
chr1_41114352	-0.0028197	0.00734238	-0.0126581	0.024607	-0.016622	0.0114872
chr1_41114446	-0.0039969	0.00725907	-0.00091126	0.0024333	0.00492693	0.0259613
chr1_41114504	-0.00262633	-0.00263521	0.00298283	-0.00306293	-0.00149137	0.00106806
chr1_41114700	0.00808325	0.0118642	0.0215005	0.0519059	-0.00840083	0.0942639
chr1_41114721	0.00808325	0.0118642	0.0215005	0.0519059	-0.00840083	0.0942639
chr1_41144598	0.00746563	0.0196972	0.00179588	0.0612039	0.0487783	-0.0086346
chr1_41144605	0.0495478	0.003441	-0.0105729	0.0979871	0.0753368	-0.0104311
chr1_41144610	0.0467366	0.003441	-0.0105729	0.0943089	0.071456	-0.0104311
chr1_41187507	-0.00695223	-0.00807095	-0.0195293	-0.00653901	-0.0215412	-0.0206555
chr1_41258695	-0.00175061	0.0962669	-0.0127351	0.0686294	-0.0134513	0.155594
chr1_41279144	0.0121977	0.0443401	0.00791072	0.00600429	0.0843331	0.193334
chr1_41337560	-0.000752304	-0.00408981	-0.00775878	0.00163614	-0.0153911	-0.00538721
chr1_41337561	-0.00273921	0.000555448	-0.0125066	0.00863623	-0.00887735	-0.00798436
chr1_41337567	-0.00509414	-0.00512577	-0.0145792	-0.00298057	-0.0113524	-0.012606
chr1_41337572	0.0248828	-0.00451902	-0.0101239	0.0309065	0.00908957	-0.00922737
chr1_41337577	0.0165023	0.0103364	0.0238425	-0.00451002	-0.00465806	-0.00423041
chr1_41337580	-0.00424276	0.00488155	-0.0113701	0.00623263	-0.0112067	8.01904e-05
chr1_41415577	0.0053045	0.0615037	-0.00391131	0.0304833	-0.0114138	0.0805647
chr1_41415613	0.0053045	0.0615037	-0.00391131	0.0304833	-0.0114138	0.0805647
chr1_41424607	-8.7454e-05	-0.00225304	0.0529933	0.0222236	0.0971087	0.0224617
chr1_41500904	0.0193579	0.0717095	0.0343314	0.130503	0.182545	0.00079301
chr1_41540873	0.0152402	0.0287577	0.0884095	0.0968921	0.271265	-0.0194862
chr1_41615721	0.0498682	0.0656055	0.0464095	0.201435	0.16074	-0.0162627
chr1_41616359	-0.00452868	-0.0046249	0.00966414	-0.00169118	0.0221071	0.00578163
chr1_41616427	-0.00452868	-0.0046249	0.00966414	-0.00169118	0.0221071	0.00578163
chr1_41646596	-0.00481351	0.0391454	0.0764548	0.0475601	0.0853746	0.00914779
chr1_41696311	0.0509522	-0.00349149	-0.0098542	0.0640412	0.0713153	-0.0116384
chr1_41785096	-0.00416378	0.0504419	0.0490271	0.0488114	0.0451403	-0.0114947
chr1_41808500	0.052016	0.0059227	-0.00990052	0.0148944	0.0737017	0.00967677
chr1_41811501	-0.00444585	0.0394044	0.017209	0.0334783	0.0121322	NA
chr1_41830535	-0.00735324	0.0324874	-0.00890923	0.0256496	-0.0138254	-0.0103216
chr1_41902919	0.0263697	0.0138153	-0.0144909	0.0912377	0.0426716	-0.0072361
chr1_41920939	0.0219837	-0.00642695	0.00645141	0.0146183	-0.0120195	-0.00165468
chr1_41957490	-0.00803489	0.07419	0.0274213	0.0638496	0.0234769	-0.0116096
chr1_41957532	0.0104224	0.0670737	0.0585204	0.0193895	0.0187237	-0.00970108
chr1_41957537	0.0104224	0.0670737	0.0585204	0.0193895	0.0187237	-0.00970108
chr1_41984063	0.000128429	0.00083967	-0.00716643	0.0144769	-0.0116001	0.00410203
chr1_42003620	-0.00671085	0.00774066	0.00828967	0.00151402	-0.000521252	-0.014813
chr1_42072606	0.011458	0.00321496	0.00329033	-0.00290485	0.0742579	0.0429657
chr1_42084853	0.0152828	0.0122815	-0.00136827	0.0611705	0.0360813	-0.00969636
chr1_42203475	0.130169	0.080548	0.0637224	0.323775	0.264534	-0.0105948
chr1_42248150	0.0193232	-0.00153014	0.0439805	0.0383557	0.17009	0.0169833
chr1_42248173	-0.000192539	0.053244	0.00569262	0.0830003	0.0210189	0.00213547
chr1_42331356	-0.00926295	-0.000611311	0.00765954	0.00752943	0.0222683	-0.014138
chr1_42334148	-0.000481378	0.0409075	0.000450503	0.0671079	0.023407	0.000535179
chr1_42340431	-0.0075502	-0.00693741	-0.00237968	-0.007257	-0.0039047	-0.00665188
chr1_42340454	-0.0075502	-0.00693741	-0.00237968	-0.007257	-0.0039047	-0.00665188
chr1_42340501	0	0	0	0	0	0
chr1_42340511	0.0229615	-6.86551e-05	-0.00345225	0.0398238	0.00373018	0.00426606
chr1_42340565	0	0	0	0	0	0
chr1_42340570	-0.000842931	0.0265371	0.00206175	0.0115249	-0.00649184	-0.00799229
chr1_42340582	-0.00139853	0.0615037	0.0322446	0.0774273	0.0446269	NA
chr1_42340620	0.0285079	-0.00873795	-0.0279079	0.0395348	0.0128277	-0.0252533
chr1_42340622	0.0744053	0.000272272	-0.0229758	0.133178	0.127455	-0.0252533
chr1_42343026	0.029927	0.0103627	0.0233507	0.0885087	0.138745	-0.00951082
chr1_42446399	0.010302	0.095699	0.124993	0.0317917	0.038062	-0.016624
chr1_42547180	0.00530131	-0.0042542	-0.00710655	0.000742817	-0.0118161	-0.0101895
chr1_42597246	0.00354622	0.0506319	0.0969712	0.0951292	0.181241	-0.00847425
chr1_42641717	0.0195088	0.0148988	0.00409949	-0.00709873	-0.0177704	-0.0191119
chr1_42641742	0.0195088	0.0148988	0.00409949	-0.00709873	-0.0177704	-0.0191119
chr1_42641950	0.0697976	0.0443001	-0.000117993	-0.00201417	0.0298513	-0.00161047
chr1_42654667	0.000587846	0.00054227	0.0417894	-0.00420861	0.0106001	0.00946604
chr1_42654675	0.0299037	-0.005352	-0.0044571	0.0355518	0.133517	-0.00327745
chr1_42654696	0.0145285	0.00136206	-0.00735926	0.0385831	0.0227348	-0.0117684
chr1_42693083	0.000128429	0.0397356	0.00853528	0.0670401	0.0408776	-0.0059061
chr1_42838325	-0.00246239	0.0272251	0.0180312	0.0126684	0.00102856	-0.0115633
chr1_42838416	0.019143	0.0547426	-0.00134987	0.12698	0.0393729	0.0194426
chr1_42838595	0.0119485	0.0487614	-0.0118798	0.0122001	0.00124889	0.0765278
chr1_42838638	-0.00407183	0.0895811	0.019228	0.0743428	0.00746201	0.00541394
chr1_42995125	-0.00585937	0.0202919	-0.00335313	0.0407401	0.0151755	-0.0196557
chr1_42995142	0.0108413	-0.00282367	-0.0124725	-0.00446573	0.0124612	-0.00605679
chr1_43029800	0.00103549	-0.00345583	-0.00221276	-0.00207729	-0.0102349	-0.00619644
chr1_43086752	0.00679334	0.00504338	-0.00696759	0.0314852	0.00709276	-0.00206583
chr1_43086754	-0.000785772	0.0118698	0.0119292	0.011917	0.011984	-0.00502042
chr1_43086755	0.00154378	0.00912368	0.0201954	-0.00241518	0.00651738	0.00028496
chr1_43086761	0.0067548	-0.000183075	-0.000148028	0.00772453	0.00866693	-0.000183511
chr1_43217867	0.0574104	-0.000183491	-0.0109608	0.0870432	0.0416122	-0.00644965
chr1_43217877	-0.00417296	-0.00152484	0.0151781	-0.000685728	0.0132359	0.0429657
chr1_43227535	0.0113771	0.108525	0.116918	0.181466	0.24648	-0.00926879
chr1_43278538	0.0669322	0.1925	0.071748	0.365152	0.215303	0.0479846
chr1_43322051	-0.000184195	0.0545853	-0.0113753	0.0911938	-0.00232867	0.0300985
chr1_43405797	-0.00381567	0.00564072	0.0693331	0.0113715	0.0799188	0.0271714
chr1_43405810	-0.000879395	0.0610569	0.130367	0.0343195	0.0893016	0.00516178
chr1_43410127	0.00480721	0.0371187	0.00530203	0.00698464	-0.0121415	-0.00638661
chr1_43410318	0.021416	0.0338044	0.041052	0.110259	0.166814	-0.00891655
chr1_43410325	0.021416	0.0338044	0.041052	0.110259	0.166814	-0.00891655
chr1_43410330	0.021416	0.0338044	0.041052	0.110259	0.166814	-0.00891655
chr1_43410367	-0.00795734	0.0644597	0.170346	0.044599	0.138068	0.0106737
chr1_43410384	-0.00795734	0.0644597	0.170346	0.044599	0.138068	0.0106737
chr1_43410394	-0.00795734	0.0644597	0.170346	0.044599	0.138068	0.0106737
chr1_43410618	0.0277067	-0.00784143	-0.0205452	0.036986	0.01662	-0.0205956
chr1_43410645	-0.00859042	0.0142421	0.0554649	0.0191805	0.0639834	-0.00425157
chr1_43471349	0.0127112	0.0433751	0.00966835	0.00253617	-0.0166284	-0.0169403
chr1_43471397	0.0131165	0.0124407	-0.00304914	0.0640759	0.0606647	-0.0134898
chr1_43552010	-0.00235851	0.0545128	0.0152707	0.0773745	0.0300533	-0.00642486
chr1_43637405	0.00811565	0.0586592	0.00396252	0.115611	0.06103	0.00533667
chr1_43676388	-0.00272581	0.0193373	-0.011043	0.00851081	-0.0122466	0.0163388
chr1_43676394	-0.00272581	0.0193373	-0.011043	0.00851081	-0.0122466	0.0163388
chr1_43676395	0.00519627	-0.00222062	-0.0141121	-0.00309002	-0.00206317	-0.0085524
chr1_43690674	0.057689	0.0642783	-0.0115524	-0.00453044	0.0484729	0.0570995
chr1_43690690	0.0913093	0.0393815	-0.0112203	0.00678338	0.138136	0.0570995
chr1_43712439	0.0186187	0.137917	0.015332	0.245312	0.121761	0.0348344
chr1_43712477	-0.00315191	0.118448	0.013427	0.149827	0.032909	0.0268261
chr1_43712479	0.00339986	0.127304	0.00624325	0.191624	0.0445859	0.0422495
chr1_43721346	0.00415892	0.0102065	0.0105755	0.0406882	0.057853	-0.0137177
chr1_43721355	-0.0023475	-0.00255545	-0.00490966	-0.00457928	-0.00952874	-0.0101093
chr1_43721383	-0.0023475	-0.00255545	-0.00490966	-0.00457928	-0.00952874	-0.0101093
chr1_43748573	-0.000682618	0.111393	0.0514799	0.0805609	0.0296958	0.00161253
chr1_43756494	0.0107185	-0.00446188	-0.00758953	0.00600589	-0.00996347	-0.00832012
chr1_43834830	-0.00471496	-0.00237262	0.0292191	0.00247729	0.0500862	0.00415422
chr1_43834831	-0.00471496	-0.00237262	0.0292191	0.00247729	0.0500862	0.00415422
chr1_43834840	-0.00315546	-0.0040531	0.0203785	0.00247729	0.0500862	0.00415422
chr1_43860125	0.0108063	-0.00653479	-0.00227421	0.00848695	0.0544453	-0.00224856
chr1_43860126	0.0108063	-0.00628437	-0.00227421	0.00569022	0.0544453	0.000835659
chr1_43860132	0.00232187	0.0618735	0.00760857	0.0311982	-0.00890276	0.032081
chr1_43895803	0.0311518	0.0179498	-0.0147361	0.104553	0.0249121	0.0148396
chr1_43895909	-0.00392407	0.0145573	-0.0079692	0.00732616	-0.00513449	0.0479846
chr1_43895999	0.10559	0.000314813	NA	0.0909239	0.0574003	-0.00914111
chr1_43896205	-0.0029675	0.0133842	-0.0143424	0.00217915	-0.0141793	-0.00417474
chr1_43907231	-0.00485323	-0.000592454	-0.0105365	-0.00191217	-0.012829	-0.00384093
chr1_43952762	-0.000236801	0.0528165	-0.000835116	0.0286999	-0.0113721	0.00961792
chr1_43964411	0.00392052	-1.05762e-05	-0.000228645	-0.00503287	-0.013203	-0.0111924
chr1_43975900	0.0276845	0.00719819	-0.0125094	0.000683008	0.0306186	0.00477194
chr1_43975901	-0.00334742	0.0215266	0.0149283	0.0112975	0.00391675	-0.0126126
chr1_43975985	-0.00385424	0.0190549	0.0122789	0.0112975	0.00391675	-0.0126126
chr1_43978141	-0.0044374	0.00240293	0.0433872	-0.00222274	0.0324624	0.0176876
chr1_43978142	-0.00534712	0.0330627	0.0403913	0.0270244	0.0335547	-0.0106922
chr1_43978144	-0.00243682	0.00808575	0.0120306	0.00717629	0.0113777	-0.00507355
chr1_43978145	-0.000121996	0.0296515	-0.000937477	0.00944706	-0.0108047	-0.00383786
chr1_43978148	-0.00222985	-0.00161871	-0.00890375	-0.00432764	-0.0112771	-0.0115326
chr1_43978156	0.0236357	0.0875202	0.0181666	0.158859	0.175999	0.013545
chr1_43996455	0.00658734	0.0260866	0.00509008	0.0723433	0.0459825	-0.0113253
chr1_43996457	0.00658734	0.0260866	0.00509008	0.0723433	0.0459825	-0.0113253
chr1_44023951	-0.00419769	-0.00389181	0.00288027	-0.00383129	0.00243418	-0.00327745
chr1_44023952	-0.00409831	-0.0019791	-0.00565383	-0.00285012	-0.00315283	0.00725437
chr1_44023954	-0.00102851	-4.01057e-05	0.0162217	-0.00377168	0.00321402	0.00156228
chr1_44023955	0.00671796	0.00938608	-0.00755618	-0.00336037	0.00524539	0.00903089
chr1_44023956	-0.00175279	0.00629037	-0.00853046	0.000593721	-0.00568741	0.00422416
chr1_44023958	-0.00424892	0.00612991	-0.0118622	0.00817146	-0.0115119	-0.00384093
chr1_44023961	0.0123288	-0.00252611	-0.0102741	0.000962446	-0.00508927	-0.0131369
chr1_44023971	0.000546313	0.0156592	-0.00896907	0.00155269	-0.011438	-0.00364772
chr1_44023991	-0.00417529	0.00497275	0.00977158	0.00339356	0.00647827	-0.0106209
chr1_44024239	0.0045889	-0.00504104	-0.0114695	0.00605901	-7.96211e-05	-0.0127595
chr1_44024241	0.0045889	-0.00504104	-0.0114695	0.00605901	-7.96211e-05	-0.0127595
chr1_44024263	0.0045889	-0.00504104	-0.0114695	0.00605901	-7.96211e-05	-0.0127595
chr1_44035786	0.00944713	-0.00491998	-0.0114675	0.013035	0.00671303	-0.0127595
chr1_44035793	0.00944713	-0.00491998	-0.0114675	0.013035	0.00671303	-0.0127595
chr1_44035872	0.00944713	-0.00491998	-0.0114675	0.013035	0.00671303	-0.0127595
chr1_44035890	0.00944713	-0.00491998	-0.0114675	0.013035	0.00671303	-0.0127595
chr1_44035891	0.00944713	-0.00491998	-0.0114675	0.013035	0.00671303	-0.0127595
chr1_44148785	0.0195053	0.00738383	0.0112826	-0.00474777	-0.0139588	-0.00974976
chr1_44149042	0.011751	-0.000253607	0.00198568	-0.00497597	-0.0194478	-0.0134172
chr1_44325990	0.00541308	0.015755	-0.0107611	-0.00382786	-0.0114254	-0.0013155
chr1_44326010	0.047751	0.00912368	-0.00404958	0.0164405	0.182545	0.0429657
chr1_44326193	-0.00392407	0.0160393	0.00135739	0.0252949	0.0132359	-0.0109252
chr1_44364940	-0.00121813	0.0384495	-0.0084611	0.021446	-0.0111674	0.0292256
chr1_44396306	0.0134945	0.0349071	-0.00233407	0.102267	0.0553661	-0.00251557
chr1_44464854	-0.00050288	-0.00569008	0.00712275	-0.00378661	0.0205002	0.0157523
chr1_44464981	0.0413467	0.0475892	0.0148825	-0.00513257	-0.0135135	-0.0090641
chr1_44507289	0.00135248	0.00594591	-0.00536672	-0.00273908	-0.00940486	-0.00854107
chr1_44507299	0.00135248	0.00594591	-0.00536672	-0.00273908	-0.00940486	-0.00854107
chr1_44548818	-0.00527227	0.016419	-0.00708841	0.0145345	-0.00864884	-0.00525162
chr1_44553599	0.0439398	0.0470702	0.0150946	0.160443	0.218578	-0.00439367
chr1_44574835	0.0280459	0.0107278	-0.0169096	0.0639844	0.012082	0.0339694
chr1_44578257	0.00388133	0.00838452	0.0153151	-0.00405306	-0.00567508	-0.00709785
chr1_44595771	-0.00379535	0.0102762	-0.00343481	0.0183431	0.00519333	-0.0107195
chr1_44595781	-0.00459654	-0.00260301	-0.00784557	-0.00153866	-0.00498454	-0.0108983
chr1_44595793	-0.00461806	-0.00182168	-0.00672159	-0.00153866	-0.00498454	-0.0108983
chr1_44595798	-0.00461806	-0.00182168	-0.00672159	-0.00153866	-0.00498454	-0.0108983
chr1_44735834	0.0299373	0.0415617	-0.0167961	-0.00436453	0.044311	0.0611767
chr1_44736006	0.00690009	0.0678483	-0.0177706	0.0211212	0.00408221	0.0944857
chr1_44817236	0.0317883	0.00116197	-0.012736	0.0662031	0.0160207	0.000160605
chr1_44824957	0.0115832	0.0265371	-0.00889262	-0.00043637	-0.00469044	0.0154413
chr1_44824974	-0.00123887	0.0386173	-0.00659376	0.0597409	0.00873773	0.00402308
chr1_44825086	0.0672269	0.019893	-0.0137935	0.160053	0.0857069	0.0120542
chr1_44929424	-0.00234529	0.0400375	-0.00899266	0.0620246	0.0128578	0.00150933
chr1_44992871	0.0134252	0.0288745	-0.00538882	-0.00107788	-0.0113976	-0.000807635
chr1_44992888	-0.00441679	-0.00369281	0.0256541	-0.00329198	0.0255749	0.044537
chr1_44992899	-0.00262833	-0.00497783	0.0181152	-0.00506703	0.0021707	0.0028325
chr1_44992912	0.0197793	0.0412136	-8.57487e-05	-0.0012287	-0.011974	-0.000197235
[truncated: 19,182 more rows]

## Sheet: S5
Supplementary Table S5. Phenotypic data. CLT1, CLT2, NS and WLD correspond to cultivars/hybrids, advanced selection, native selections, and wild/native subgroups, respectively
id	yield	fruit weigth	fruit root	tacy	brix	acid	subgroup
cnj92-114-21	401.1	2.4	8.1	6	9.1	2.6	clt2
cnj92-12-5	114.3	2	18.4	23	8.4	1.99	clt2
cnj92-135-24	339.6	2.4	7.8	29	8.5	2.03	clt2
cnj92-210-9	177	1.7	7.7	37	9.3	2.18	clt2
cnj92-213-2	115.7	1.8	7.6	33	9.1	2.12	clt2
cnj92-213-9	100.4	1.8	18.9	28	9.2	1.97	clt2
cnj92-214-32	117.2	1.9	9.9	17	8.5	2.25	clt2
cnj92-218-14	238.6	1.7	12.3	29	8.9	2.13	clt2
cnj92-218-38	228.2	2	12.5	27	8.8	2.16	clt2
cnj93-11-38	262.1	2.6	17.6	16	9.9	2.15	clt2
cnj93-11-50	226.7	2.7	10.1	9	9.1	2.28	clt2
cnj93-13-100	283.6	2.3	17	22	8.3	2.25	clt2
cnj93-13-25	260.5	2.2	15.2	18.2	9.1	2.22	clt2
cnj93-13-26	141.3	2.1	8.3	26	8.3	2.16	clt2
cnj93-13-41	185.9	2.2	17	28.9	7.6	2.24	clt2
cnj93-13-7	206.8	2.1	20.6	33	8.4	2.19	clt2
cnj93-13-100	199.9	1.5	9	17	9.1	2.24	clt2
cnj93-15-21	195	2.2	7.1	17	9	2.25	clt2
cnj93-15-61	161	2.1	7.4	33	8.4	2.31	clt2
cnj93-15-82	203.2	2	9.9	28	9	2.4	clt2
cnj93-16-39	246.5	2.1	15.4	24	9.1	2.16	clt2
cnj93-17-59	185.6	1.7	6.9	21	9.7	2.05	clt2
cnj93-18-65	211.5	1.9	11.2	39	8.9	2.3	clt2
cnj93-2-35	358.8	2.4	14.6	14	8.4	2.37	clt2
cnj93-20-121	319.9	2.5	6.7	9	9.2	2.3	clt2
cnj93-20-128	197.8	2.5	7	23	9	2.27	clt2
cnj93-20-132	202.2	2.1	7	12.8	9.3	2.38	clt2
cnj93-20-147	297.6	2.5	12.9	16	8.5	2.39	clt2
cnj93-20-151	301	2.3	9	4.3	9.2	2.5	clt2
cnj93-20-155	346.9	2.3	14.8	7.7	8.9	2.35	clt2
cnj93-20-17	235.7	2.4	8.1	24	9	2.25	clt2
cnj93-20-202	230.8	2.1	8.2	8	8.8	2.36	clt2
cnj93-20-395	265.9	2.4	10.8	6.7	9.1	2.35	clt2
cnj93-20-7	277.1	2.4	13.9	13	8.9	2.38	clt2
cnj93-20-99	273.1	2.4	7.4	8.3	8.8	2.3	clt2
cnj93-21-128	283.8	2.5	32.1	6	9	2.59	clt2
cnj93-21-131	355.3	2.9	19.7	3	7.8	2.69	clt2
cnj93-21-132	324.8	2.8	12.5	14	8.7	2.41	clt2
cnj93-21-136	289.7	2.7	4	2	9	2.51	clt2
cnj93-21-170	315.6	2.1	15.5	9	8	2.4	clt2
cnj93-21-303	326.4	2.5	17.2	24	8.4	2.26	clt2
cnj93-21-309	369.7	2.5	7.9	17	8.8	2.41	clt2
cnj93-21-318	304.8	2.8	13.2	8	8.5	2.39	clt2
cnj93-21-64	278.6	2.8	8.4	16	8.5	2.39	clt2
cnj93-22-46	231.6	2.1	18.3	35	8.5	2.23	clt2
cnj93-8-9	246.4	2	5.6	6	8.6	2.3	clt2
cnj93-9-4	129.9	1.8	15.7	31	9.2	2.05	clt2
cnj93-9-42	290.5	2.3	18.4	22	8.7	2.27	clt2
cnj95-11-16	231.1	1.8	18.6	53	8.7	2.23	clt2
cnj95-20-8	252.3	2.3	9.3	36	8.9	2.13	clt2
cnj95-8-41	307.9	2.4	11.4	31	8.8	2.14	clt2
cnj96-1-17	243.5	2.2	7.3	20	8.8	2.14	clt2
cnj96-13-46	245.2	2.3	6.1	26	8.7	2.15	clt2
cnj96-44-18	223.4	2.2	7	19	9.1	2.32	clt2
cnj96-44-22	304.2	2.4	12.5	20	8.5	2.32	clt2
cnj96-44-83	376.3	2.4	13.4	23	9	2.2	clt2
cnj96-46-14	313.1	2.2	7	24	9	2.29	clt2
cnj96-52-65	176.4	1.5	5.8	44.5	9.1	2.3	clt2
nj02-4-1	215.7	1.85	5.7	16.5	10.6	2.09	ns
nj09-2	49.8	1.45	4.5	21	9.1	2.365	ns
nj09-5	77.9	1.55	12.05	10.5	9.1	2.02	ns
nj91-10-10	143.95	1.3	4.05	6.5	8.45	2.08	wld
nj91-10-11	21.6	1.25	12.4	24	11	1.985	wld
nj91-10-12	27.55	1.15	14.05	14	9	2.05	wld
nj91-10-16	115.7	1.5	9.25	10.5	9.75	2.295	wld
nj91-10-17	81.6	1.45	13.5	15	8.9	1.945	wld
nj91-10-21	98.7	1.45	23.05	16	8.9	2.145	wld
nj91-10-4	98	1.25	2.75	10.5	9.05	2.365	wld
nj91-10-8	15.15	1.4	0	4	9.7	2.04	wld
nj91-11-2	248.85	1.65	14.2	6	8.55	2.06	wld
nj91-11-3	62.85	1.3	18	18	9.5	2.01	wld
nj91-11-4	63.55	1.1	18.7	14	9.15	2.02	wld
nj91-12-12	15.3	0.9	5.85	3.5	9.05	2.16	wld
nj91-12-13	25.3	1.2	0	17	8.1	2.12	wld
nj91-12-2	107.45	1.6	6.3	12.5	9.05	2.065	wld
nj91-12-3	25.8	1.1	18.15	6.5	8.9	2.225	wld
nj91-12-5	148.05	1.8	8.3	21	9.35	2.17	wld
nj91-12-6	128.9	1.4	5.25	19.5	10	2.135	wld
nj91-13-1	147.55	1.6	16.1	12	10	2.05	wld
nj91-13-11	5.5	1	27.3	NA	NA	NA	wld
nj91-13-12	139.9	1.6	7.1	10.5	9.15	2.005	wld
nj91-13-15	23.1	0.85	24.65	8	9.15	2.38	wld
nj91-13-18	34.65	1.15	0.25	3	8.7	2.255	wld
nj91-13-21	102.05	1.2	10.85	21	10.1	2.275	wld
nj91-13-24	111.05	1.6	7.5	6.5	9.05	1.995	wld
nj91-13-3	49.6	0.9	27.7	12.5	9.7	1.99	wld
nj91-13-5	36.65	1.1	5.7	12	9.35	2.155	wld
nj91-13-6	109.85	1.4	10.5	20	9.55	1.975	wld
nj91-13-7	30.65	1.2	12.15	14	9.7	1.985	wld
nj91-7-10	71.1	1.7	2.4	27	9.7	2.44	wld
nj91-7-12	15.8	0.8	4.4	28	9.5	NA	wld
nj91-7-13	74.3	1.95	0	13.5	9.25	2.17	wld
nj91-7-15	114.3	1.35	10.3	12	8.95	2.565	wld
nj91-7-18	33.9	1.4	2.9	29	9.7	2.46	wld
nj91-7-19	134.45	1.6	10.15	15.5	10	2.245	wld
nj91-7-2	162.6	1.4	9.55	11.5	9.5	2.075	wld
nj91-7-21	62.3	1.8	12.4	40	10.1	2.69	wld
nj91-7-22	15.4	1.3	1.9	25	10.1	2.44	wld
nj91-7-23	20.3	1.3	2.7	15	9.45	2.065	wld
nj91-7-3	32.4	1.55	21.3	12	9.25	2.295	wld
nj91-7-5	51.65	1.1	43.4	32	9.65	2	wld
nj91-7-7	23.8	1.35	17.4	14.5	9.7	2.075	wld
nj91-7-9	244.25	1.6	3.3	10	9.9	2.135	wld
nj91-8-11	51.25	1.05	1.7	18.5	9.25	2.09	wld
nj91-8-15	18.75	1.25	2.25	44.5	10.35	2.05	wld
nj91-8-2	48.8	0.9	5.1	10.5	9.8	2.13	wld
nj91-8-3	26.7	1.15	2	20.5	8.8	1.9	wld
nj91-8-5	59	1	3.45	19.5	9.9	2.18	wld
nj91-8-8	21.5	1.15	4.1	20.5	9.1	2.07	wld
nj91-9-1	11.6	1.8	21.6	NA	NA	NA	wld
nj91-9-12	115.3	0.95	3.75	15.5	9.7	2.165	wld
nj91-9-14	84.55	1.6	11.65	7	8.9	1.975	wld
nj91-9-18	43.5	1.3	3.8	7	8.9	2.29	wld
nj91-9-2	15.3	1.85	2	16	8.8	2.16	wld
nj91-9-3	34.7	1.55	3.9	10	9.8	2.155	wld
nj91-9-4	21.6	1.7	0	24	10.1	2.2	wld
nj91-9-5	13.4	1.5	0	10	9.45	2.14	wld
nj91-9-9	79.65	1.55	2.55	11	9.8	2.15	wld
nj93-113	7.8	2	0	12	7.5	1.99	wld
nj93-117-1	31.7	1.2	29.7	14	9.7	2.37	wld
nj93-117-10	32.7	1.1	6.55	7	9.8	2.17	wld
nj93-117-12	151.6	1.55	18.55	11.5	9.45	2.13	wld
nj93-117-17	20.2	1	13.4	35	10.3	2.39	wld
nj93-117-21	31.35	1.4	20.15	16.5	10.1	1.835	wld
nj93-117-4	7.2	0.9	13.9	17	9.2	2.14	wld
nj93-117-5	169.5	1.45	28.2	7	9.55	2.11	wld
nj93-117-9	102	1.1	16.2	8	9.7	2.12	wld
nj93-117-21	22.1	1.25	29.45	35.5	10.35	1.985	wld
nj93-117-21	72.45	1.15	44.8	12.5	9.6	2.505	wld
nj93-118-18	130	0.85	0.15	10.5	10.6	2.61	wld
nj93-117-21	60.3	0.8	3.6	12	10.45	1.925	wld
nj93-117-21	9.7	1.4	12.4	NA	NA	NA	wld
nj93-117-21	29.7	1.8	49.8	28	9.5	2.13	wld
nj93-119-10	12.9	1.4	23.3	NA	NA	NA	wld
nj93-119-14	29.7	0.95	52.4	29	10.1	2.06	wld
nj93-119-15	62.5	1.25	25.4	16	10.9	2.18	wld
nj93-119-6	75.4	1.15	20.75	17	9.45	1.92	wld
nj93-120-1	98.4	1.55	30.85	8	10.1	2.025	wld
nj93-120-11	36.45	1.25	66.25	8	10.2	1.82	wld
nj93-120-14	26.1	1.7	26.2	20	10.15	1.825	wld
nj93-120-16	41	1.6	17.45	35.5	10.35	2.05	wld
nj93-120-18	72.4	1.55	2.1	7	9.45	2.05	wld
nj93-120-19	132.05	1.7	10.8	6	9.55	1.92	wld
nj93-120-21	93.35	1.45	13.5	4.5	10	2.12	wld
nj93-120-7	52.6	1.1	14.35	10.5	9.15	1.825	wld
nj93-16	14.3	1.3	37.1	NA	NA	NA	wld
nj93-17	50.8	1	8.3	11	10.3	2.53	wld
nj93-25	152	1.1	3.7	21	9.9	2.305	wld
nj93-27	8.35	1.1	27.45	34	9.9	1.9	wld
nj93-37	58.95	1.25	41.4	30	10.7	1.975	wld
nj93-45	20.9	1.2	36.8	NA	NA	NA	wld
nj93-55	15	0.8	88.7	27	9.9	2.49	wld
nj93-57	10.85	1.15	21.35	27.5	10.35	NA	wld
nj93-59	45.95	1.05	36.2	49	10.2	1.955	wld
nj93-60	6.7	2	40.3	NA	NA	NA	wld
nj93-84	20.9	1.8	4.3	11	9.7	2	wld
nj93-89	227.4	1	14.9	7.5	9	2.185	wld
nj98-2-49	33.35	2	3.8	14.5	9.9	1.875	wld
nj98-2-50	102.6	1.75	37.1	15.5	10.25	2.06	wld
nj98-2-51	79.4	1.6	47.8	18.5	9.7	2.03	wld
nj98-2-52	128.6	1.95	27.3	19.5	9.75	2.18	wld
njs95-32	270.9	2.4	19.1	43	8.6	2.22	clt2
njs95-37	279.8	2.1	14.6	22	8.5	2.39	clt2
njs98-23	248.8	2.8	16.8	27	8.8	2.23	clt1
njs98-34	270.3	2.2	16.8	36	8.9	2.19	clt2
njs98-35	137.2	3.1	23.1	29.4	8.9	2.04	clt1
njs98-37	281.3	2.7	11.7	30	8.7	2.1	clt2
njs98-44	251.8	2.3	10.5	45	8.8	2.31	clt2
njs98-59	168.8	2.3	8.6	45	8.9	2.53	clt2
njs98-60	276.2	2.2	27.7	51	8.9	2.45	clt2
njs98-62	293.1	2.8	6.3	26	8.4	2.36	clt2
njs98-63	197	2.5	13.8	22.2	8.9	2.34	clt2
njs98-65	192.8	2.4	11.8	22	9	2.48	clt2
njs98-71	295.7	2.7	6.2	23	9.1	2.55	clt2
njs98-75	276.4	2.6	8.2	17.7	8.8	2.16	clt2
njs99-4	374.8	2.8	11.5	17	8.4	2.35	clt2
us88-1	129.95	1.8	3.7	20	9.25	2.09	ns
us88-10	92.65	1.6	25.55	15	9.8	1.96	ns
us88-11	69.5	1.35	20.1	9	10	2.1	ns
us88-111	241.05	2.25	16.3	42	9.5	2.025	ns
us88-113	61.55	2.15	5.8	35.5	8.9	2.11	ns
us88-114	29.1	1.9	17.15	40	9.35	2.06	ns
us88-115	179.6	2.15	6.15	17.5	9.55	1.995	ns
us88-116	20.45	2	20.2	24	9.15	2.185	ns
us88-118	53.35	1.35	6.9	16	10.15	2.42	ns
us88-12	118.05	1.7	11.4	21.5	10.2	1.93	ns
us88-120	53.8	1.55	19.4	33	9.25	2.23	ns
us88-121	132.55	1.6	10.1	34.5	9.7	2.075	ns
us88-16	27.4	1.15	5.85	20	9.9	2.43	ns
us88-18	37.4	1.15	13.85	57	9.15	2.045	ns
us88-19	223.55	2.15	35.55	34.5	9.7	2.485	ns
us88-20	68.2	1.5	8.35	12	9.75	2.05	ns
us88-24	80.2	1.9	69.35	58	8.4	1.89	ns
us88-29	49	1.3	1.2	18	9.7	2.275	ns
us88-30	22.7	1.3	1.5	25	10.55	2.01	ns
us88-32	278.2	2.5	16.5	14	9.5	2.32	clt1
us88-33	31.3	2.25	12.3	8.5	10	2.195	ns
us88-34	90.35	1.55	1.85	13.5	9.7	2.24	clt1
us88-36	174.4	2	3.65	11	10	1.98	ns
us88-4	92	2.15	24.4	12.5	10.1	2.155	ns
us88-43	225.95	2	9.7	10	10	2.145	clt1
us88-51	48.8	1.6	3.9	14	8.9	2.145	clt1
us88-54	120.85	1.8	55.6	13	10.35	2.195	ns
us88-55	178.8	2.15	13.8	10.5	10	2.18	ns
us88-56	39.95	2.3	23.8	32	8.9	2.285	ns
us88-58	44.75	2.05	16.9	26	9.9	2.16	clt1
us88-62	78	1.1	6.5	40	10.1	2.4	ns
us88-65	148.15	1.4	3.4	18	9.7	2.26	ns
us88-67	139.55	1.95	9.15	13	9.8	2.43	ns
us88-70	221.05	2.4	5.3	25.5	9.8	2.105	ns
us88-71	128.8	1.9	12.55	12	10.35	2.255	ns
us88-72	141.9	1.75	27.75	11.5	9.55	1.99	ns
us88-73	88.8	2.75	7.1	15	9.65	2.24	clt1
us88-76	77.65	1.4	2.2	15.5	10	2.325	ns
us88-79	202.4	1.85	9.4	9	9.35	2.18	ns
us88-8	298.9	2.1	5	9	9	2.36	clt1
us88-80	99.55	1.45	2.4	18	9.5	2.315	ns
us88-83	108.5	1.45	19.85	20.5	9	2.05	ns
us88-85	43.45	1.5	15.55	6	8.5	2.06	ns
us88-87	191.45	2.65	23.5	7.5	8.7	2.02	ns
us88-89	27.15	1.7	4.7	14	9	2.28	ns
us88-92	95	1.7	14.85	10.5	9.7	2.125	ns
us88-93	126.45	2.1	21.05	14	9.8	2.215	clt1
us88-94	86.95	1.7	2.1	58.5	9.8	1.78	ns
us88-97	29	1.8	6.2	22.5	9.25	2.2	ns
us89-10	42.85	1.1	11.15	13	9.55	2.255	clt1
us89-12	63.65	2.35	13.7	23	9.7	1.97	clt1
us89-2	51.9	1.85	16.35	17.5	10.1	2.215	clt1
us89-3	44.45	0.85	3.7	18.5	9.7	2.53	ns
us89-5	121.55	2.1	6.3	15	9.2	2.31	ns
us89-9	201.9	2.55	21.15	17.5	9.45	1.97	clt1
us92-1-10	55.15	1.35	15.85	36.5	10.7	2.21	ns
us92-11-3	27.15	1.15	16.85	27	9.5	2.43	ns
us92-19	39	1.55	23.9	13.5	9.35	2.035	ns
us92-1-10	37.15	1.5	2.75	21.5	8.8	2.165	ns
us92-23	294.95	2.55	6.45	11.5	9.25	1.89	clt1
us92-3-19	64.9	1.95	49.2	19.5	10.25	2.66	ns
us92-30	134.1	1.35	1.6	12.5	9.35	2.16	ns
us92-4-1	90.65	1.4	4	17.5	10.35	2.34	ns
us92-33	111.5	2.4	15.05	9.5	9.45	2.15	ns
us92-47	17.85	1.55	20.9	13.5	10.15	2.045	ns
us92-50	38.65	1.5	55.5	62	10.3	1.79	ns
us92-54	50.15	1.7	6.25	19	9.8	2.125	ns
us92-59	34.6	1.4	26.65	17.5	10	2.16	ns
us92-62	128.4	1.6	2	49	9.8	1.895	ns
us92-64	31	1.7	12.2	32.5	9.45	1.865	ns
us92-65	18.15	1	8	11	9.35	2.24	ns
us92-8-5	108.2	1.45	7.4	10.5	9.45	2.14	ns
us92-9-2	119.8	1.9	10	13	10.25	2.135	ns
us93-114-7	144.4	1.9	5.35	8	8.9	2.235	ns
us93-138	160.3	1.2	1.7	12.5	9.5	2.08	ns
us93-140	211.8	1.1	20.3	14	9.35	1.925	ns
us93-18	1.7	0.5	70.6	47	10.1	2.26	ns
us93-19	126.5	1.5	5.6	35.5	10	2.09	ns
us93-200	18.75	1.4	14.55	17.5	8.8	1.97	ns
us93-201	7.7	1.5	0	NA	NA	NA	ns
us93-203	94.15	1.05	1.7	23	9.9	2.11	ns
us93-209	18.7	1.4	13.8	13	9	1.79	ns
us93-221	67.45	1.65	15.2	14.5	9.05	2.1	ns
us93-224	88.15	1.3	11.45	12.5	9.55	2.06	ns
us93-227	132.05	1.8	15.55	14.5	9.7	2.305	ns
us93-23	13.4	1.5	29.85	16.5	8.9	2.01	ns
us93-24	10.4	1.4	25.8	19	8.1	2.13	ns
us93-246	174.85	2	30.6	21	9	2.36	ns
us93-257	82.9	1.6	4.15	30	9.35	2.22	ns
us93-261	8.6	1.7	6.45	8	8.6	1.94	ns
us93-3	78.55	1	5.4	13	9.35	2.485	ns
us93-37	46.25	1.9	48.9	42	9	2.07	ns
us93-47	12.3	2.3	68.75	11	9.35	2.06	ns
us93-53	20.25	1.65	0.45	27	9.35	1.835	ns
us93-54	58.05	1.5	9.65	12.5	9.2	2.215	ns
us93-71	227.1	2.2	14.8	30	9.4	2.21	ns
us93-73	9.05	1.35	3.3	39	11	2.81	ns
us93-74	11.8	0.95	6.05	5	9.9	2.46	ns
us93-77	39.6	1.3	21.7	9.5	10	2.37	ns
us93-85-4	201.6	2	17.05	7	10.15	2.175	ns
us93-89-8	64.3	0.7	3.5	20.5	9.6	2.26	ns
us93-94-8	9.55	1.2	14.3	31	9.15	2.165	ns
us94-115	17.1	1.15	0.95	43	10.3	2.35	wld
us94-121	3.8	1.2	7.9	NA	NA	NA	wld
us94-129	133.15	1.9	28	19.5	9.45	1.96	wld
us94-13	208	1.75	15.45	46.5	9.7	2.17	clt1
us94-161	45.85	1.35	10.6	23	10	2.035	ns
us94-25	25.1	0.85	22.1	36.5	10.45	1.95	ns
us94-3	22.95	1	14.55	24.5	10.25	2.165	ns
us94-40	51.75	2	25.95	25.5	10.2	2.01	ns
us94-5	8	2.75	63.25	35.5	7.8	1.965	clt1
us94-50	44.85	1	0.6	13	9.8	2.18	ns
us94-6	33.8	2.5	48.2	47	8.6	2.06	ns
us94-78	77.75	1.4	24.2	25.5	9.45	1.805	wld
us94-83	10.6	1	0	10	9.5	2.22	wld
us94-87	83.95	1.6	6.95	9.5	9.65	2	wld
us94-93	209.9	1.6	15.85	12	9.45	2.225	wld

## Sheet: S6
Supplementary Table S6. Pearson correlation between phenotypes
	yield	fruit weight	fruit rot	tacy	brix	acid
yield	1	0.701974	-0.134607	-0.0508456	-0.430022	0.325385
fruit weight	0.701974	1	0.00496482	0.0468044	-0.472646	0.183798
fruit rot	-0.134607	0.00496482	1	0.239092	0.072149	-0.13982
tacy	-0.0508456	0.0468044	0.239092	1	0.0372719	-0.0876447
brix	-0.430022	-0.472646	0.072149	0.0372719	1	-0.0970648
acid	0.325385	0.183798	-0.13982	-0.0876447	-0.0970648	1

## Sheet: S7
Supplementary Table S7. Marker trait associations (MTAs) for average fruit weight, total yield and fruit rot
trait	marker	beta	score	LOD	Fstat	R2	R2s
average fruit weight	chr10_12045640	0.301066	1.48604e-06	5.82797	24.2036	0.169022	0.127174
average fruit weight	chr4_5508556	0.275285	1.79132e-05	4.74683	19.0569	0.153652	0.11103
average fruit weight	chr5_23100887	-0.377611	1.19684e-05	4.92196	19.8814	0.15615	0.113654
average fruit weight	chr7_7613370	0.48895	1.40275e-05	4.85302	19.5564	0.155167	0.112621
average fruit weight	chr9_24692196	0.402005	2.73478e-05	4.56308	18.196	0.151029	0.108275
average fruit weight (just NS)	chr8_12656769	1.18062	2.32806e-06	5.63301	25.7598	0.362349	0.254793
fruit rot	chr1_17823240	0.858157	3.67e-06	5.43533	22.3173	0.125806	0.0817816
fruit rot	chr1_27022194	-0.546387	1.04e-05	4.98297	20.1706	0.119437	0.0750921
fruit rot	chr11_33340562	-0.589388	1.59e-05	4.7986	19.2994	0.116826	0.0723497
fruit rot	chr6_24570629	-0.490007	2.63e-05	4.58004	18.2732	0.113731	0.069099
fruit rot	chr7_9234616	-0.524805	1.63e-05	4.78781	19.247	0.116669	0.0721844
total yield	chr7_7613370	0.687701	4.11e-09	8.38616	36.8829	0.215469	0.17596
